# Supplementary material for: Association between social jetlag food consumption and meal times in patients with obesity-related chronic diseases
Source: PLoS One. 2019 Feb 12;14(2):e0212126. doi: 10.1371/journal.pone.0212126 (PMC6372231; doi:10.1371/journal.pone.0212126)
Supplement: S1 File — (XLS) [file pone.0212126.s001.xls]

## Sheet: Database
		Health factors										Health behaviours					Sleep pattern and Social jetlag									Anthropometric									24-hour food recall		CALORIES AND NUTRIENTS											INADEQUATE FOOD CONSUMPTION - NUTRIENTS
ID	Age	SAH	TimeSAH	DM2	TimeDM2	Dyslipidemia	TimeDys	Insulineuse	Antidepressantsuse	Sleepingpilluse	Menopausestatus	Smokingstatus	Alcoholintake	AlcoholServingWeek	PhysicalActivity	MinutesPA	Bedtimeweek	Waketimeweek	Bedtimeweekend	Waketimeweekend	Latency	Sleepweek	Sleepweekend	Socialjetlaghours	Socialjetlag	Height (m)	Weight (kg)	BMI	Overweight	Obese	WaistCircum (cm)	Abdominalobe	WaistNeck (cm)	Highneck	R24hDay	R24hWEWEE	CALORIES	PTNG	CHOG	FIBERG	TOTALFATG	SATFATG	CHOLESTMG	PTN%	CHO%	FAT%	SATFAT%	PTNINAD	CHOINAD
1	80	1	25	0	0	1	10	0	0	0	1	0	0	0	0	0	24	6	24	7	20	5.66667	6.66667	0.5	0	1.57	70.5	28.6016	1	1	110	1	37	1	MONDAY	2	1260.99	91.94	115.55	11.91	47.96	14.34	376.94	29.1644	36.6537	34.2302	10.2348	0	1
2	69	1	41	0	0	1	1	0	0	0	0	0	1	7	1	380	23.5	5.5	23.5	6	10	5.83333	6.33333	0.25	0	1.65	80.7	29.6419	1	1	98	0	41	1	MONDAY	2	1371.73	59.68	129.8	11.68	69.82	19.68	137.75	17.4028	37.85	45.8093	12.9122	0	1
3	58	1	4	1	8	1	8	0	0	0	0	0	1	0.5	0	0	20	4	20	4	10	7.83333	7.83333	0	0	1.52	62	26.8352	1	0	100	1	37	1	MONDAY	2	1207.55	65.97	194.47	21.64	23.52	8.71	113	21.8525	64.418	17.5297	6.49166	0	0
4	66	1	20	1	5	0	0	0	0	0	0	0	0	0	1	150	23.5	5	23.5	5	30	5	5	0	0	1.6	58	22.6562	0	0	93	1	36	1	MONDAY	2	1766.25	77.59	209.03	16.96	68.39	15.35	191.77	17.5717	47.3387	34.8484	7.82166	0	0
5	65	1	2	0	0	0	0	0	0	0	1	0	1	0.5	0	0	21	8	22	9	50	10.1667	10.1667	1	0	1.52	68.7	29.7351	1	1	100	1	37	1	MONDAY	2	1231.37	66.92	157.78	8.53	37.13	16.83	237.67	21.7384	51.2535	27.1381	12.3009	0	0
6	65	1	10	0	0	1	10	0	0	0	1	0	1	0.0333333	1	100	20.5	5	20.5	5	10	8.33333	8.33333	0	0	1.58	53	21.2306	0	0	82	0	37	1	TUESDAY	2	1018.11	51.12	120.42	7.7	36.28	17.64	149.25	20.0843	47.3112	32.0712	15.5936	0	0
7	60	1	1	0	0	1	2	0	0	0	1	0	1	2.5	0	0	22	6	24	6	10	7.83333	5.83333	1	0	1.66	84	30.4834	1	1	113	1	39	1	FRIDAY	2	1653.86	64.11	214.55	12.5	63.16	31.56	230.84	15.5055	51.8907	34.3705	17.1744	0	0
8	29	1	0,10	0	0	0	0	0	0	0	0	0	1	2	0	0	23.5	7	23.5	8	5	7.41667	8.41667	0.5	0	1.6	67.6	26.4062	1	0	107	1	38	1	FRIDAY	2	2011.68	71.76	240.62	13.4	84.38	25.17	168.55	14.2687	47.8446	37.7505	11.2607	0	0
9	51	0	0	0	0	0	0	0	0	0	1	0	0	0	0	0	1.5	6	1.5	6	5	4.41667	4.41667	0	0	1.68	82.9	29.3722	1	0	98	1	35	0	FRIDAY	2	2545.2	107.18	272.37	14.12	114.96	26.62	226.42	16.8443	42.8053	40.6506	9.41301	0	1
10	48	1	1	1	0.0833333	1	0.0833333	0	0	0	0	0	1	12	1	60	22	6.5	1	9	5	8.41667	7.91667	2.75	1	1.76	100.2	32.3476	1	1	115	1	49	1	FRIDAY	2	2305.85	148.94	269.68	9.69	69.57	23.54	485.79	25.8369	46.7819	27.154	9.18794	0	0
11	28	1	12	0	0	0	0	0	0	0	0	0	1	5	0	0	23.5	7	23	8.5	2	7.46667	9.46667	0.5	0	1.8	105.4	32.5309	1	1	116	1	45	1	TUESDAY	2	1992	141.04	196.94	8.65	60.32	21.33	37.17	28.3213	39.5462	27.253	9.63705	0	1
12	66	1	13	0	0	0	0	0	1	0	1	0	0	0	1	120	22	8	22	9	5	9.91667	10.9167	0.5	0	1.45	51.2	24.352	0	0	86	0	35	0	TUESDAY	2	974.02	62.06	116.94	10.9	28.81	11.98	310.19	25.4861	48.0237	26.6206	11.0696	0	0
13	54	1	3	0	0	1	1	0	0	0	1	0	0	0	0	0	21	6	22	8	60	8	9	1.5	1	1.64	78.6	29.2237	1	0	116	1	37	1	TUESDAY	2	1303.18	99.47	105.26	5.59	41.74	12.4	231.43	30.5315	32.3087	28.8264	8.56367	0	1
14	52	0	0	1	16	0	0	1	0	0	1	0	1	5	0	0	22.5	5.5	22.5	7	60	6	7.5	0.75	0	1.54	72.4	30.5279	1	1	105	1	40	1	TUESDAY	2	1868.85	70.25	239.11	11.14	42.52	11.47	208.68	15.036	51.178	20.4768	5.52372	0	0
15	62	1	4	0	0	1	3	0	0	0	1	0	1	1	1	450	1	6.5	1	6.5	30	5	5	0	0	1.68	77	27.2817	1	1	100	1	40	1	TUESDAY	2	1474.83	97.04	187.7	15.88	37.46	11.84	426.03	26.319	50.9076	22.8596	7.22524	0	0
16	69	1	5	0	0	0	0	0	1	0	0	0	0	0	0	0	22	6	22	9.5	10	7.83333	11.3333	1.75	1	1.7	81	28.0277	1	1	112	1	46	1	TUESDAY	2	2548.43	141.97	312.26	19.5	78.89	25.01	377.02	22.2835	49.0121	27.8607	8.8325	0	0
17	57	1	4	0	0	1	4	0	0	0	1	1	0	0	0	0	24	5.5	24	5.3	30	5	4.8	0.1	0	1.55	79	32.8824	1	1	119	1	40	1	THURSDAY	2	1203.36	75.45	128.33	8.13	42.89	16.97	221.08	25.0798	42.6572	32.0777	12.692	0	1
18	53	1	10	1	3	0	0	0	0	0	1	0	1	0.5	0	0	23.5	6	0.5	6.5	2	6.46667	5.96667	0.75	0	1.55	74.4	30.9677	1	1	104	1	39	1	THURSDAY	2	1032.35	64.37	130.35	11.63	27.84	7.78	106.65	24.9412	50.5061	24.2708	6.78258	0	0
19	55	1	33	1	10	0	0	0	0	0	1	0	1	1	0	0	23.5	7	23.5	7	10	7.33333	7.33333	0	0	1.65	76	27.9155	1	0	111	1	37	1	THURSDAY	2	1490.97	81.76	140.21	8.69	66.89	23.81	180.9	21.9347	37.6158	40.3771	14.3725	0	1
20	65	1	15	0	0	1	3	0	0	0	1	0	0	0	0	0	23	7.5	23	9.3	2	8.46667	10.2667	0.9	0	1.63	90	33.8741	1	1	114	1	41	1	THURSDAY	2	1402.68	98.43	148.54	6.85	45.45	14.86	312.22	28.0691	42.3589	29.162	9.53461	0	1
21	47	0	0	1	3	0	0	0	1	0	0	1	1	0.25	0	0	21.5	5.5	3	7	30	7.5	3.5	3.5	1	1.75	74.2	24.2286	0	0	100	0	39	0	THURSDAY	2	2210.48	112.64	246.56	16.03	87.98	28	280.6	20.3829	44.6166	35.8212	11.4002	0	1
22	30	1	2	0	0	0	0	0	1	0	0	1	1	1	1	420	23	6.5	24	10	2	7.46667	9.96667	2.25	1	1.7	107.5	37.1972	1	1	129	1	44	1	THURSDAY	2	3064.51	180.12	325.74	25.29	120.54	39.39	1667.56	23.5104	42.5177	35.4008	11.5682	0	1
23	53	1	14	1	12	1	5	0	1	0	1	0	0	0	0	0	1	8.5	1	8.5	60	6.5	6.5	0	0	1.49	64	28.8275	1	0	103	1	41	1	TUESDAY	2	1576.07	84.79	149.89	12.83	71.86	28.21	203.11	21.5193	38.0415	41.035	16.1091	0	1
24	50	1	5	0	0	0	0	0	0	0	1	0	0	0	0	0	23	6	24	11	10	6.83333	10.8333	3	1	1.6	81.7	31.9141	1	1	110	1	40	1	TUESDAY	2	1028.62	48.51	148.42	6.57	29.02	7.59	77.75	18.8641	57.7162	25.3913	6.64094	0	0
25	68	1	5	0	0	0	0	0	0	0	0	0	0	0	1	180	23.5	8.5	23.5	8.5	5	8.91667	8.91667	0	0	1.52	119.9	51.8958	1	1	153	1	43	1	TUESDAY	2	1168.02	83.15	112.6	9.12	41.83	18.45	311.69	28.4755	38.561	32.2315	14.2164	0	1
26	67	0	0	1	22	0	0	0	0	0	0	0	1	2	1	300	23	5	23	7	30	5.5	7.5	1	0	1.68	82	29.0533	1	1	101	0	40	1	TUESDAY	2	1177.78	22.92	186.42	5.41	39.96	8.67	17.98	7.78414	63.3123	30.5354	6.62518	1	0
27	57	1	39	1	5	0	0	0	0	0	1	1	0	0	1	60	23	6	23.5	9	5	6.91667	9.41667	1.75	1	1.58	68.5	27.4395	1	0	95	1	37	1	TUESDAY	2	1405.49	61.56	163.92	11.97	56.65	20.28	150.68	17.5199	46.6513	36.2756	12.9862	0	0
28	62	1	1	0	0	0	0	0	0	0	1	0	0	0	0	0	1	7	1	7	180	3	3	0	0	1.58	82.6	33.0876	1	1	100	1	38	1	TUESDAY	2	1787.03	95.53	161.55	10.4	80.03	23.76	256.55	21.383	36.1606	40.3054	11.9662	0	1
29	62	1	10	0	0	1	1	0	0	0	0	0	1	4	1	300	20.5	5	20.5	5	10	8.33333	8.33333	0	0	1.76	104	33.5744	1	1	115	1	45	1	TUESDAY	2	1600.01	74.74	196.66	24.46	58.9	8.72	159.95	18.6849	49.1647	33.131	4.90497	0	0
30	65	0	0	0	0	1	2	0	0	0	1	0	0	0	0	0	22.5	5.5	22.5	7.5	15	6.75	8.75	1	0	1.67	59	21.1553	0	0	89	1	36	1	TUESDAY	2	2080.1	104.46	306.84	24.46	51.03	19.13	308.12	20.0875	59.0049	22.0792	8.27701	0	0
31	64	1	30	1	30	0	0	1	0	0	0	0	0	0	1	180	23	3	23	3	40	3.33333	3.33333	0	0	1.77	99.8	31.8555	1	1	103	1	47	1	TUESDAY	2	1020.6	36.88	118.2	9.02	43.52	13.58	102.74	14.4542	46.3257	38.3774	11.9753	0	0
32	57	0	0	0	0	1	3	0	1	1	0	1	0	0	0	0	4.5	10	4.5	10	60	4.5	4.5	0	0	1.73	81	27.0641	1	0	107	1	39		SUNDAY	1	2383.27	87.58	263.43	4.75	110.46	54.44	282.55	14.6991	44.2132	41.7133	20.5583	0	1
33	60	0	0	0	0	1	1	0	0	0	1	1	0	0	0	0	3	9	3	10.5	10	5.83333	7.33333	0.75	0	1.59	44.3	17.523	0	0	77	0	33	0	SUNDAY	1	3396.27	119.67	466.95	24.1	117.41	25.73	254.97	14.0943	54.9956	31.1133	6.81836	0	0
34	72	0	0	1		1	10	0	0	0	1	0	0	0	1	80	23	6	23	6	5	6.91667	6.91667	0	0	1.52	64.2	27.7874	1	1	105	1	38	1	SUNDAY	1	1130.68	48	138.34	11.57	44.55	14.68	88.84	16.9809	48.9405	35.461	11.685	0	0
35	48	1	8	0	0	0	0	0	1	0	0	0	0	0	0	0	24	4.5	24	4	30	4	3.5	0.25	0	1.55	67.2	27.9709	1	0	106	1	34	0	SUNDAY	1	1691.95	90.72	233.22	16.54	42.94	11.79	142.2	21.4474	55.1364	22.8411	6.27146	0	0
36	56	0	0	0	0	0	0	0	0	0	0	0	1	0	1	450	20.5	5.5	20.5	5	60	8	7.5	0.25	0	1.56	91.3	37.5164	1	1	126	1	47	1	SUNDAY	1	1290.58	54.41	159.52	13.48	48.07	11.46	95.58	16.8637	49.4413	33.5221	7.99176	0	0
37	47	0	0	0	0	0	0	0	0	0	0	0	1	1.25	0	0	1	6.5	1	8	60	4.5	6	0.75	0	1.57	112.6	45.6814	1	1	126	1	38	1	SUNDAY	1	2301.98	115.13	301.29	18.21	71.71	18.14	224.57	20.0054	52.3532	28.0363	7.09216	0	0
38	57	1	6	0	0	1	6	0	0	0	1	0	0	0	0	0	23	6	23	6	60	6	6	0	0	1.57	72.2	29.2912	1	0	102	1	37	1	SUNDAY	1	1069.81	73.96	117.51	10.43	34.71	9.29	164.79	27.6535	43.9368	29.2005	7.81541	0	1
39	61	0	0	1	7	0	0	0	0	0	0	0	0	0	1	240	24	5	24	5	25	4.58333	4.58333	0	0	1.52	54.8	23.7188	0	0	99	1	38	1	SUNDAY	1	1197.42	62.23	215.68	33.08	16.07	2.66	198.29	20.788	72.0482	12.0785	1.9993	0	1
40	54	1	3	0	0	0	0	0	0	0	1	0	0	0	0	0	23	6.5	23	8	30	7	8.5	0.75	0	1.53	62	26.4855	1	0	100	1	37	1	SUNDAY	1	2129.53	106.78	233.98	9.85	85.15	31.32	521.67	20.057	43.9496	35.9868	13.2367	0	1
41	65	0	0	0	0	0	0	0	0	0	1	0	0	0	1	350	0.5	8.5	0.5	10	30	7.5	9	0.75	0	1.54	73.5	30.9917	1	1	114	1	39	1	SUNDAY	1	1254.01	66.62	146.13	16.73	47.18	20.85	212.51	21.2502	46.6121	33.861	14.964	0	0
42	54	0	0	0	0	1	15	0	1	0	1	0	0	0	1	150	22	6	22	6	5	7.91667	7.91667	0	0	1.54	76	32.0459	1	1	105	1	40	1	TUESDAY	2	1546.17	60.27	201.4	27.86	56.96	16.65	94.58	15.5921	52.1029	33.1555	9.69169	0	0
43	31	0	0	0	0	0	0	0	0	0	0	0	1	24	0	0	21	5.5	2	8	5	8.41667	5.91667	3.75	1	1.68	104.1	36.8835	1	1	115	1	48	1	TUESDAY	2	3619.39	219.3	348.88	28.43	145.15	53.62	731.27	24.2361	38.5568	36.0931	13.3332	0	1
44	60	0	0	0	0	1	3	0	0	0	0	0	1	6	1	150	21	6	21	6	45	8.25	8.25	0	0	1.59	86.8	34.3341	1	1	113	1	39	1	TUESDAY	2	1102.66	52.47	107.52	10.94	41.66	14.56	106.96	19.034	39.0039	34.0032	11.884	0	1
45	56	1	10	0	0	0	0	0	0	0	0	0	1	24.25	0	0	24	6.5	24	7	2	6.46667	6.96667	0.25	0	1.75	103	33.6327	1	1	113	1	43	1	TUESDAY	2	4001.13	170.4	591.51	16.66	88.8	29.51	364.07	17.0352	59.1343	19.9744	6.63787	0	0
46	68	1	20	0	0	1	50	0	0	0	1	0	0	0	0	0	1.5	9.5	3	10	10	7.83333	6.83333	1	0	1.59	81	32.0399	1	1	108	1	40	1	TUESDAY	2	1260.99	105.76	89.16	11.52	54.13	19.74	628.57	33.5482	28.2825	38.6339	14.0889	0	1
47	38	0	0	0	0	0	0	0	0	0	0	0	0	0	0	0	24.5	9.5	1.5	10	20	8.66667	8.16667	0.75	0	1.72	109	36.8442	1	1	111	1	43	1	TUESDAY	2	2366.9	146.4	276.56	19.4	71.38	28.26	659.13	24.7412	46.7379	27.1418	10.7457	0	0
48	65	1	10	0	0	0	0	0	0	0	1	0	0	0	0	0	20	4	22.5	7	2	7.96667	8.46667	21.25	1	1.58	74.6	29.883	1	1	113	1	39	1	TUESDAY	2	1400.8	55.78	161.9	9.91	60.24	14.31	120.16	15.928	46.2307	38.7036	9.19403	0	0
49	64	0	0	0	0	1	5	0	0	0	1	0	0	0	0	0	20	7.5	20	7.5	30	11	11	0	0	1.65	76	27.9155	1	1	99	1	37	1	TUESDAY	2	782.68	41.35	71.47	6.23	36.44	12.96	105.54	21.1325	36.5258	41.9022	14.9026	0	1
50	68	1	10	1	10	1	5	0	0	0	1	0	0	0	0	0	23	6	23	6	5	6.91667	6.91667	0	0	1.52	68	29.4321	1	1	101	1	39	1	MONDAY	2	1521.52	70.19	185.62	19.73	56.39	20.42	235.04	18.4526	48.7986	33.3555	12.0787	0	0
51	71	1	2	0	0	0	0	0	0	0	0	0	0	0	0	0	22	4	22	6	5	5.91667	7.91667	1	0	1.72	102	34.4781	1	1	121	1	48	1	MONDAY	2	1791.6	97.44	122.8	3.94	99.62	44.85	287.29	21.7549	27.4168	50.0435	22.5301	0	1
52	68	1	7	0	0	0	0	0	0	0	0	1	1	7	0	0	0	7.5	0	7.5	5	7.41667	7.41667	0	0	1.72	56.2	18.9968	0	0	89	0	35	0	TUESDAY	2	1236.79	70.23	113.33	6.41	54.85	20.48	245.3	22.7136	36.6529	39.9138	14.9031	0	1
53	36	1	18	0	0	0	0	0	0	0	0	0	1	0.25	0	0	21.5	6.66	23.5	6.66	30	8.66	6.66	1	0	1.75	72	23.5102	0	0	86	0	37	1	MONDAY	2	1202.72	47.85	191.56	13.09	25.81	8.53	284.11	15.9139	63.7089	19.3137	6.38303	0	0
54	52	1	5	1	1	1	1	0	0	0	1	0	0	0	0	0	24	6.5	24	8	2	6.46667	7.96667	0.75	0	1.6	84	32.8125	1	1	109	1	42	1	TUESDAY	2	1462.44	85.54	175.39	14.54	45.89	7.78	162.3	23.3965	47.9719	28.2412	4.78789	0	0
55	80	1	35	0	0	1	2	0	0	0	0	0	1	0.25	1	120	23.5	5	23.5	5	30	5	5	0	0	1.67	82	29.4023	1	1	113	1	43	1	MONDAY	2	1780.66	67.29	238	19	65.45	20.65	180.34	15.1157	53.4633	33.0804	10.4371	0	0
56	54	1	20	0	0	0	0	0	0	0	0	1	1	20.5714	1	60	23	6	2	8	120	5	4	2.5	1	1.86	85	24.5693	0	0	107	1	40	1	MONDAY	2	2575.37	100.19	401.74	15.27	62.29	15.33	242.1	15.5613	62.3972	21.7681	5.35729	0	0
57	47	1	17	0	0	0	0	0	0	0	0	0	0	0	1	120	22.5	6.5	22.5	7	5	7.91667	8.41667	0.25	0	1.68	61	21.6128	0	0	67	0	38	1	MONDAY	2	1674.69	84.17	228.52	18.96	47.5	7.22	141.51	20.104	54.582	25.5271	3.88012	0	0
58	60	1	10	0	0	0	0	0	0	0	1	0	1	0.25	1	100	22.5	4.5	22.5	4.5	30	5.5	5.5	0	0	1.53	62.2	26.571	1	0	96	1	36	1	MONDAY	2	1270.18	73.66	174.07	19.83	26.61	3.22	125.39	23.1967	54.8174	18.8548	2.28157	0	0
59	67	1	10	0	0	1	10	0	1	0	1	1	0	0	1	300	23.5	8	23.5	8.5	30	8	8.5	0.25	0	1.6	54.6	21.3281	0	0	93	1	34	0	MONDAY	2	1565.53	77.69	194.77	18.28	55.67	12.35	174.5	19.8501	49.7646	32.0039	7.09983	0	0
60	66	0	0	1	15	0	0	0	0	0	1	0	0	0	1	250	21	6	21	6	40	8.33333	8.33333	0	0	1.81	88.2	26.9223	0	0	110	1	41	1	MONDAY	2	1237.93	51.5	177.02	12.02	39.72	10.69	120.74	16.6407	57.1987	28.8772	7.77184	0	0
61	46	1	12	1	4	1	15	0	1	1	1	0	0	0	1	180	23.5	8	24.5	9	30	8	8	1	0	1.65	67	24.6097	0	0	95	1	38	1	TUESDAY	2	1800.16	127.26	148.07	10.68	77.3	24.53	338.37	28.2775	32.9015	38.6466	12.2639	0	1
62	69	1	20	1	5	1	5	0	0	0	1	0	0	0	1	120	22	6	22	6	10	7.83333	7.83333	0	0	1.61	71.6	27.6224	1	1	108	1	37	1	TUESDAY	2	1164.31	75.88	148.11	8.91	30.86	7.77	135.65	26.0687	50.8834	23.8545	6.00613	0	0
63	73	1	44	0	0	1	45	0	0	0	1	0	0	0	0	0	24	6	24	6	60	5	5	0	0	1.6	35	13.6719	0	0	73	0	32	0	TUESDAY	2	687.31	18.07	116.68	4.74	17.43	7.02	59.14	10.5164	67.9053	22.8238	9.19236	0	1
64	79	1	20	0	0	1	20	0	0	0	0	0	0	0	0	0	23	6.5	23	6.5	30	7	7	0	0	1.68	103	36.4938	1	1	130	1	45	1	MONDAY	2	1353.14	58.6	151.98	9.62	55.39	13.65	141.38	17.3227	44.9266	36.841	9.07888	0	1
65	71	1	10	1	15	1	10	0	0	0	0	0	0	0	0	0	23	5.5	23	5.5	15	6.25	6.25	0	0	1.65	43	15.7943	0	0	80	0	36	0	WEDNESDAY	2	1923.49	85.63	220.85	11.76	78.44	25.63	194.81	17.8072	45.9269	36.702	11.9923	0	0
66	55	1	10	0	0	0	0	0	0	0	1	0	0	0	0	0	1.5	7.5	3	7.5	10	5.83333	4.33333	0.75	0	1.48	56.8	25.9313	1	0	91	1	36	1	TUESDAY	2	2127.76	71.74	361.09	36.61	56.2	16.43	180.32	13.4865	67.8817	23.7715	6.94956	0	1
67	35	1		1			0	0	0	0	0	0	0	0	1	120	21.5	7.5	22.5	8.5	10	9.83333	9.83333	1	0	1.7	106.2	36.7474	1	1	122	1	51	1	TUESDAY	2	3097.19	142.59	367.93	20.43	115.75	30.88	347.97	18.4154	47.5179	33.6353	8.9733	0	0
68	63	1	10	0	0	0	0	0	0	0	1	1	1	14	0	0	24	6	24	6	10	5.83333	5.83333	0	0	1.74	58.4	19.2892	0	0	79	0	34	0	TUESDAY	2	1736.6	63.41	264.19	16.48	51.2	14.34	157.19	14.6056	60.8522	26.5346	7.43176	0	0
69	48	1	8	0	0	1	0.0833333	0	0	0	0	0	0	0	1	300	23.5	7.5	23.5	8	15	7.75	8.25	0.25	0	1.7	90	31.1419	1	1	109	1	42	1	TUESDAY	2	1747.52	133.61	161.92	12.14	60.81	15.86	324.1	30.5828	37.0628	31.3181	8.16815	0	1
70	77	1	15	1	20	0	0	1	0	0	1	0	0	0	0	0	21	6	22.5	8	30	8.5	9	1.75	1	1.52	80	34.626	1	1	116	1	42	1	TUESDAY	2	1442.38	88.13	142.76	13.83	55.41	26.11	260.58	24.4402	39.5901	34.5741	16.2918	0	1
71	70	1	2	0	0	0	0	0	0	0	0	0	0	0	1	100	23	6	23	6	20	6.66667	6.66667	0	0	1.68	69.6	24.6599	0	0	95	0	38	0	SUNDAY	1	1162.56	39.07	198.79	9.43	23.64	6.1	68.05	13.4427	68.3973	18.301	4.72234	0	1
72	70	1	5	1	4	1	4	0	0	0	1	0	0	0	1	50	23	7	23	7	60	7	7	0	0	1.55	62.1	25.8481	0	0	93	1	35	0	SUNDAY	1	506.41	18.93	83.76	8.25	12.28	4.66	37.99	14.9523	66.1598	21.8242	8.28183	0	1
73	70	0	0	1	10	1	10	1	0	0	1	0	0	0	1	330	24	6	24	6	60	5	5	0	0	1.6	59.8	23.3594	0	0	99	1	34	0	SUNDAY	1	913.68	22.76	152.18	11.82	22.93	11.72	51.62	9.9641	66.6229	22.5867	11.5445	1	1
74	66	1	10	1	20	1	10	1	1	0	1	0	0	0	0	0	23	4	23	4	30	4.5	4.5	0	0	1.5	84	37.3333	1	1	115	1	46	1	TUESDAY	2	1756.18	143.95	145.09	21.8	65.69	25.73	410.88	32.7871	33.0467	33.6645	13.186	0	1
75	83	1	10	1	12	1	12	0	0	1	0	0	0	0	0	0	20.5	5.5	22	6	20	8.66667	7.66667	1	0	1.7	97	33.564	1	1	123	1	43	1	TUESDAY	2	1936.4	56.76	247.46	15.48	83.79	26.8	329.68	11.7249	51.1175	38.9439	12.4561	0	0
76	53	1	15	1	15	1	0.5	1	0	1	1	0	0	0	0	0	22.5	6.5	23	6.5	60	7	6.5	0.25	0	1.72	81	27.3797	1	0	109	1	43	1	TUESDAY	2	2121.66	84.3	219.16	13.16	101.33	44.05	311.3	15.8932	41.3186	42.9838	18.6858	0	1
77	51	1	17	0	0	0	0	0	0	0	0	1	0	0	0	0	1	5.5	1	7.5	5	4.41667	6.41667	1	0	1.62	82	31.2452	1	1	115	1	43	1	TUESDAY	2	1308.64	61.47	187.54	6.18	33.57	7.84	187.11	18.789	57.3236	23.0873	5.39186	0	0
78	47	1	1	0	0	0	0	0	0	0	0	0	1	2	0	0	0.5	6.5	3	8	40	5.33333	4.33333	2	1	1.54	80	33.7325	1	1	109	1	41	1	TUESDAY	2	1745.3	58.23	213.62	8.63	75.63	23.13	350.72	13.3456	48.9589	39.0002	11.9275	0	0
79	28	0	0	0	0	0	0	0	0	0	0	0	0	0	0	0	23	6	24	7	5	6.91667	6.91667	1	0	1.68	84.2	29.8328	1	0	99	1	36	1	TUESDAY	2	1894.74	82.11	244.09	12.46	67.83	21.2	231.74	17.3343	51.53	32.2192	10.07	0	0
80	76	1	15	1	2	1	2	0	0	0	1	0	0	0	0	0	20	5.5	20	5.5	10	9.33333	9.33333	0	0	1.59	74	29.271	1	1	110	1	41	1	MONDAY	2	867.53	21.55	150.21	7.49	22.23	8.65	40	9.93626	69.2587	23.062	8.97375	1	1
81	55	1	7	1	5	1	3	0	0	0	1	0	0	0	1	280	20.5	5	20.5	5	5	8.41667	8.41667	0	0	1.61	86.5	33.3706	1	1	109	1	41	1	MONDAY	2	1013.73	60.63	109.99	9.4	34.6	10.98	150.2	23.9235	43.4001	30.7182	9.74816	0	1
82	54	1	9	1	9	1	9	0	0	0	1	0	0	0	0	0	21.5	6.5	2	11	30	8.5	8.5	4.5	1	1.65	110	40.404	1	1	126	1	40	1	TUESDAY	2	1185.07	79.25	135.41	17.63	36.97	9.25	316.52	26.7495	45.7053	28.0768	7.0249	0	0
83	47	1	3	0	0	0	0	0	0	0	0	0	1	6	1	120	22.5	6.5	22.5	6.5	20	7.66667	7.66667	0	0	1.66	116.8	42.3864	1	1	122	1	50	1	TUESDAY	2	3887.48	247.72	473.74	25.09	108.06	41.21	755.26	25.489	48.7452	25.0172	9.54063	0	0
84	63	1	5	0	0	1	8	0	0	0	1	0	1	0.25	0	0	22	6.5	23	6.5	35	7.91667	6.91667	0.5	0	1.56	58.3	23.9563	0	0	89	1	35	0	TUESDAY	2	1673.45	64.1	164.3	10.06	85.28	28.65	140.28	15.3216	39.2722	45.8645	15.4083	0	1
85	60	1	8	0	0	0	0	0	0	0	1	0	1	4	0	0	24	6.5	23	6.5	20	6.16667	7.16667	0.5	0	1.45	66.3	31.5339	1	1	100	1	38	1	MONDAY	2	972.14	40.19	146.37	7.28	23.84	5.13	57.02	16.5367	60.2259	22.0709	4.74932	0	0
86	55	1	10	0	0	0	0	0	0	0	1	0	0	0	1	1	22.5	5.8	23	7.5	10	7.13333	8.33333	1.1	1	1.59	105.8	41.8496	1	1	127	1	42	1	MONDAY	2	1350.8	76.78	187.37	17.85	32.42	13.55	171.35	22.7362	55.4842	21.6005	9.02798	0	0
87	60	1	10	0	0	1	1	0	0	0	1	0	0	0	0	0	23	6	23	6	30	6.5	6.5	0	0	1.49	51	22.9719	0	0	96	1	35	0	MONDAY	2	1248.43	48.67	181.94	23.45	36.64	11.08	32.44	15.594	58.294	26.414	7.98763	0	0
88	50	1	6	0	0	0	0	0	0	0	1	0	0	0	0	0	24	8	24	9	40	7.33333	8.33333	0.5	0	1.55	68.8	28.6368	1	0	98	1	37	1	MONDAY	2	1763.82	121.25	203.8	21.32	51.29	14.36	288.98	27.4971	46.2179	26.171	7.32728	0	0
89	55	0	0	0	0	0	0	0	0	0	0	0	0	0	1	100	22.5	7.5	21.5	6	10	8.83333	8.33333	1.25	1	1.67	72.5	25.9959	1	0	100	1	36	1	TUESDAY	2	1870.8	62.23	258.14	15.2	67.14	20.67	140.78	13.3055	55.1935	32.2996	9.94387	0	0
90	59	0	0	0	0	0	0	0	1	0	1	1	0	0	0	0	21.5	5	21.5	5	30	7	7	0	0	1.69	73	25.5593	1	0	99	1	38	1	MONDAY	2	1714.08	102.79	160.58	10.58	72.5	26.86	367.71	23.9872	37.4732	38.0671	14.1032	0	1
91	53	1	3	0	0	0	0	0	0	0	0	0	1	0	1	1	23	7	3	12	20	7.66667	8.66667	4.5	1	1.68	85	30.1162	1	1	113	1	40	1	MONDAY	2	1482.48	79.75	215.1	12.44	34.92	11.03	175.81	21.518	58.0379	21.1996	6.69621	0	0
92	43	0	0	0	0	0	0	0	0	0	0	0	0	0	0	0	20.5	6	21	7	10	9.33333	9.83333	0.75	0	1.55	76	31.6337	1	1	104	1	38	1	MONDAY	2	1392.17	59.86	121.72	6.74	74.25	41.12	273.45	17.199	34.9727	48.0006	26.583	0	1
93	62	1	8	0	0	1	1	0	1	0	1	0	0	0	1	300	21	7	21	7	30	9.5	9.5	0	0	1.68	77	27.2817	1	1	93	1	36	1	MONDAY	2	1243.03	45.68	210.06	17.66	24.76	5.95	60.89	14.6996	67.5961	17.9272	4.30802	0	1
94	54	1	4	0	0	1	2	0	0	0	1	0	0	0	1	100	23	7	23	7.5	40	7.33333	7.83333	0.25	0	1.63	78.8	29.6586	1	0	91	1	36	1	MONDAY	2	1637.36	45.41	144.94	23.25	100.84	23.03	90.76	11.0935	35.4082	55.4283	12.6588	0	1
95	61	1	11	0	0	1	4	0	0	0	1	0	0	0	1	300	24	5.5	1.5	5.5	30	5	3.5	0.75	0	1.58	90	36.0519	1	1	118	1	43	1	MONDAY	2	1100.24	52.62	108.99	14.51	51.24	11.61	169.54	19.1304	39.6241	41.9145	9.49702	0	1
96	47	1	6	1	4	1	6	0	0	0	1	0	0	0	0	0	24	6	1	6	20	5.66667	4.66667	0.5	0	1.62	70	26.6728	1	0	100	1	39	1	MONDAY	2	1528.21	62.55	175.69	15.82	64.77	22.53	196.03	16.3721	45.9858	38.1446	13.2685	0	0
97	34	1	2	0	0	0	0	0	0	0	0	1	1	6	0	0	23	6	23	6	60	6	6	0	0	1.63	93.8	35.3043	1	1	121	1	39	1	MONDAY	2	1487.45	77.09	239.11	6.94	22.28	7.32	178	20.7308	64.3006	13.4808	4.42906	0	0
98	63	1	5	0	0	1	5	0	0	0	0	1	1	7.25	1	720	24	7.5	24	7.5	10	7.33333	7.33333	0	0	1.8	93	28.7037	1	1	113	1	44	1	WEDNESDAY	2	1220.05	53.55	117.76	15.5	58.92	18.06	457.24	17.5567	38.6083	43.4638	13.3224	0	1
99	69	1	30	0	0	0	0	0	1	0	0	0	0	0	1	280	22	6	22	6	20	7.66667	7.66667	0	0	1.6	59	23.0469	0	0	88	0	38	0	WEDNESDAY	2	2057.58	104.05	214.87	16.09	83.76	11.8	305.16	20.2276	41.7714	36.6372	5.1614	0	1
100	70	1	18	0	0	1	4	0	0	0	1	1	0	0	0	0	23	8.5	23	8.5	15	9.25	9.25	0	0	1.54	60.8	25.6367	0	0	98	1	37	1	TUESDAY	2	1406.09	84.48	187.39	12.43	32.91	12.19	196.84	24.0326	53.3081	21.0648	7.80249	0	0
101	48	0	0	0	0	0	0	0	0	0	0	0	0	0	0	0	1	6.25	1	6.25	60	4.25	4.25	0	0	1.62	124	47.2489	1	1	136	1	40	1	MONDAY	2	1366.87	68.83	153.1	16.72	49.89	7.39	134.72	20.1424	44.8031	32.8495	4.86586	0	1
102	70	1	10	0	0	1	5	0	0	0	1	0	0	0	0	0	24	8	24	8.5	30	7.5	8	0.25	0	1.54	61	25.721	0	0	88	0	33	0	MONDAY	2	1863.5	61.8	248.06	23.41	68.94	24.68	181.84	13.2654	53.246	33.2954	11.9195	0	0
103	67	1	25	1	25	1	25	1	1	0	1	0	0	0	1	300	1	7.3	1	7.5	10	6.13333	6.33333	0.1	0	1.55	88	36.6285	1	1	115	1	44	1	MONDAY	2	1709.83	31.53	171.58	10.38	103	24.45	66.1	7.37617	40.1397	54.2159	12.8697	1	1
104	57	1	5	0	0	1	2	0	0	0	1	0	0	0	1	280	23	6	23	6	60	6	6	0	0	1.56	60	24.6548	0	0	94	1	37	1	TUESDAY	2	2182.15	79.04	288.9	9.82	79.18	26.29	294.57	14.4885	52.9569	32.6568	10.843	0	0
105	49	1	14	1	1	1	4	0	0	0	1	0	0	0	1	420	20.5	5	20.5	5	60	7.5	7.5	0	0	1.57	80	32.4557	1	1	110	1	39	1	TUESDAY	2	812.65	64.72	75.04	5.18	27.91	13.09	167.67	31.8563	36.936	30.91	14.497	0	1
106	49	0	0	1	3	0	0	0	0	0	1	0	0	0	0	0	23	6	23	6	30	6.5	6.5	0	0	1.62	60	22.8624	0	0	85	0	35	0	TUESDAY	2	808.6	32.4	149.36	13.94	10.23	2.37	56.6	16.0277	73.8857	11.3863	2.63789	0	1
107	73	1	20	0	0	1	20	0	0	0	1	0	0	0	0	0	20.5	5.5	20.5	5.5	60	8	8	0	0	1.59	76.6	30.2994	1	1	111	1	38		TUESDAY	2	1071.89	37.19	153.79	14.83	33.89	10.55	68.82	13.8783	57.3902	28.4553	8.85819	0	0
108	68	1	15	0	0	1		0	1	0	1	0	0	0	1	60	22	7.5	22	7.5	30	9	9	0	0	1.62	67.5	25.7202	0	0	93	1	40	1	MONDAY	2	1892.82	52.21	183.81	14.14	108.41	21.05	339.29	11.0333	38.8436	51.5469	10.0089	0	1
109	59	1	1	0	0	0	0	0	0	0	0	0	1	2	1	360	22	6	22	6	30	7.5	7.5	0	0	1.72	80.9	27.3459	1	0	100	0	44	1	MONDAY	2	1810.34	125.72	174.17	13.3	65.34	14.24	281.34	27.7782	38.4834	32.4834	7.07933	0	1
110	68	0	0	0	0	1	10	0	1	0	1	1	0	0	0	0	5.5	12.5	5.5	12.5	60	6	6	0	0	1.54	67	28.251	1	1	101	1	37	1	MONDAY	2	1257.78	70.74	107.52	10.34	57.72	11.51	139.88	22.4968	34.1936	41.3013	8.23594	0	1
111	51	0	0	1	5	0	0	0	1	0	0	1	0	0	0	0	0	7	0	7	2	6.96667	6.96667	0	0	1.7	87	30.1038	1	1	113	1	43	1	MONDAY	2	1334.95	72.78	157.56	12.49	46.93	13.52	127.05	21.8076	47.2108	31.6394	9.11495	0	0
112	53	1	2	1	5	0	0	0	0	0	1	0	0	0	1	100	23	5.5	23	5.5	60	5.5	5.5	0	0	1.67	109.8	39.3704	1	1	101	1	36	1	MONDAY	2	1452.09	49.84	234.63	8.37	37.42	10.23	108.65	13.7292	64.6324	23.1928	6.34052	0	0
113	43	0	0	0	0	0	0	0	1	0	0	0	0	0	1	300	0.5	2.5	0.5	2.5	30	1.5	1.5	0	0	1.68	104.3	36.9544	1	1	123	1	39	1	SUNDAY	1	2090.63	159.97	194.51	12.57	72.98	24	423.21	30.607	37.2156	31.4173	10.3318	0	1
114	60	0	0	0	0	1	10	0	0	0	1	0	0	0	0	0	22.5	5.5	22.5	5.5	40	6.33333	6.33333	0	0	1.65	74.7	27.438	1	0	102	1	40	1	SUNDAY	1	1710.6	57.71	289.37	20.18	40.93	17.82	178.45	13.4947	67.6651	21.5345	9.37566	0	1
115	73	0	0	0	0	1	1	0	0	0	1	0	0	1	0	0	23	7	23.5	7.5	60	7	7	0.5	0	1.57	55	22.3133	0	0	81	0	35	0	SUNDAY	1	1784.46	93.51	177.6	16.16	77.13	19.81	261.02	20.961	39.8104	38.9008	9.99126	0	1
116	51	0	0	0	0	1	1	0	0	0	1	0	0	0	0	0	21	6	22.5	7	30	8.5	8	1.25	1	1.6	64	25	1	0	98	1	34	0	SUNDAY	1	1598.1	52.52	292.8	14.36	29.51	7.93	134.32	13.1456	73.287	16.6191	4.46593	0	1
117	49	1	4	1	5	1	4	0	0	0	0	0	0	4	0	350	23	8	23	8	5	8.91667	8.91667	0	0	1.75	104	33.9592	1	1	122	1	45	1	SUNDAY	1	1411.21	49.21	195.27	14.72	51.76	20.87	134.86	13.9483	55.3482	33.01	13.3099	0	0
118	49	0	0	0	0	1	2	0	0	0	0	0	0	0	1	200	22	7	23	8	5	8.91667	8.91667	1	0	1.53	53.7	22.9399	0	0	88	0	29	0	SUNDAY	1	1821.93	56.11	283.03	12.76	58.61	21.87	505.76	12.3188	62.1385	28.9523	10.8034	0	0
119	54	1	3	0	0	1	3	0	0	0	0	1	1	12	0	0	21	7	21	7	30	9.5	9.5	0	0	1.56	77.4	31.8047	1	1	105	1	42	1	SUNDAY	1	1860.53	122.97	194.46	21.14	61.99	15.04	364.88	26.4376	41.8074	29.9866	7.27535	0	1
120	58	0	0	0	0	0	0	0	0	0	1	0	0	0	1	180	23	7	23	7	10	7.83333	7.83333	0	0	1.62	99.4	37.8753	1	1	121	1	41	1	SUNDAY	1	1359.07	62.43	140.61	12.06	62.77	20.94	106.87	18.3743	41.3842	41.5674	13.8668	0	1
121	74	0	0	0	0	0	0	0	1	1	1	0	0	0	0	0	22.5	9.5	22.5	9.5	10	10.8333	10.8333	0	0	1.5	91.3	40.5778	1	1	125	1	37	1	SUNDAY	1	1433.08	58.54	163.2	10.17	61.19	22.76	487.91	16.3396	45.5522	38.4284	14.2937	0	0
122	49	1	3	1	17	0	0	0	1	0	0	0	0	0	1	180	24	7.5	24	7.5	60	6.5	6.5	0	0	1.65	92.4	33.9394	1	1	118	1	41	1	SUNDAY	1	1586.87	48.26	174.66	17.65	79.94	18.58	114.51	12.1648	44.0263	45.3383	10.5377	0	1
123	69	0	0	0	0	0	0	0	0	0	0	0	1	2	0	0	22	7	22	7	10	8.83333	8.83333	0	0	1.74	76	25.1024	0	0	103	1	46	1	TUESDAY	2	1466.72	75.87	159.03	8.92	59.1	12.35	170.74	20.6911	43.3702	36.2646	7.57813	0	1
124	30	0	0	0	0	0	0	0	0	0	0	0	1	6	1	450	3.5	8	1	8.5	20	4.16667	7.16667	1	0	1.72	89	30.0838	1	1	100	0	43	1	TUESDAY	2	2374.38	165	288.97	27.86	57.42	14.75	356	27.7967	48.6813	21.7648	5.59093	0	0
125	60	1	20	0	0	0	0	0	0	0	1	0	0	0	0	0	0.5	8.5	0.5	8.5	40	7.33333	7.33333	0	0	1.64	89.3	33.202	1	1	109	1	41	1	TUESDAY	2	1193.18	62.62	171.57	9.09	30.05	7.36	116.23	20.9926	57.5169	22.6663	5.55155	0	0
126	79	0	0	1	15	1	10	0	0	0	1	0	0	0	0	150	22	7	22	8	5	8.91667	9.91667	0.5	0	1.63	74.8	28.1531	1	1	109	1	43	1	THURSDAY	2	1229.04	112.02	110.25	11.07	36.75	9.58	263.22	36.4577	35.8817	26.9112	7.01523	1	1
127	67	1	15	1	10	1	10	1	0	0	1	0	0	0	0	0	0.5	8.5	0.5	10	10	7.83333	9.33333	0.75	0	1.5	72.6	32.2667	1	1	112	1	39	1	THURSDAY	2	1566.88	102.76	138.07	11.78	66.4	16.73	298.01	26.233	35.2471	38.1395	9.60954	0	1
128	60	1	9	1	7	1	2	0	0	0	1	0	0	0	1	150	22.5	7.5	22.5	7.5	20	8.66667	8.66667	0	0	1.49	64.7	29.1428	1	0	107	1	37	1	THURSDAY	2	2285.74	87.06	283.96	16.82	91.11	29.64	350.25	15.2353	49.6924	35.8742	11.6706	0	0
129	61	1	1	1	1	1	4	0	0	1	1	0	0	0	0	0	1	5.5	2	9	60	3.5	6	2.25	1	1.48	72.7	33.1903	1	1	107	1	45	1	THURSDAY	2	1085.01	40.18	169.05	22.4	26.04	9.19	48.15	14.8128	62.322	21.5998	7.62297	0	0
130	61	0	0	0	0	0	0	0	0	0	0	0	0	0	0	0	24	6	24	8	20	5.66667	7.66667	1	0	1.67	88.8	31.8405	1	1	118	1	44	1	THURSDAY	2	2322.7	137	258.49	9.81	83.39	25.99	513.12	23.5932	44.5154	32.312	10.0706	0	1
131	54	0	0	0	0	0	0	0	0	0	1	0	1	5	0	0	22	5	23	5	5	6.91667	5.91667	0.5	0	1.6	82.4	32.1875	1	1	106	1	38	1	THURSDAY	2	1642.08	43.98	207.08	9.3	73.47	16.04	232.36	10.7132	50.4433	40.2678	8.79129	0	0
132	62	1	6	0	0	1	6	0	0	0	1	0	0	0	0	0	2	4.5	2	5	30	2	2.5	0.25	0	1.5	87.4	38.8444	1	1	114	1	46	1	TUESDAY	2	2711.61	132.96	415.15	10.47	59.2	19.3	184.8	19.6134	61.2404	19.6488	6.40579	0	0
133	58	1	20	1	20	0	0	0	0	0	1	0	0	0	0	0	1.5	8.5	1	8.5	10	6.83333	7.33333	0.25	0	1.58	65.6	26.2778	1	0	91	1	38	1	TUESDAY	2	546.16	4.37	131.83	2.49	2.18	0.46	0	3.20053	96.5505	3.59235	0.75802	1	1
134	49	0	0	0	0	0	0	0	0	0	0	0	0	0	0	0	24	6	24	6	60	5	5	0	0	1.63	92.9	34.9656	1	1	116	1	39	1	MONDAY	2	2293.13	101.94	256.53	2.83	97.15	31.14	470.72	17.7818	44.7476	38.1291	12.2217	0	1
135	41	0	0	0	0	0	0	0	0	0	0	1	1	10	0	0	24	5	24	5	60	4	4	0	0	1.6	72	28.125	1	0	99	1	37	1	MONDAY	2	2277.79	63.57	385.24	19.94	55.12	11.67	148.38	11.1635	67.6515	21.779	4.61105	0	1
136	57	0	0	1	1	1	1	0	0	0	1	0	0	0	0	0	21	6.5	21	6.5	10	9.33333	9.33333	0	0	1.42	60.8	30.1527	1	1	91	1	37	1	MONDAY	2	1735.19	115.62	186.13	17.08	51.27	11.58	243.46	26.653	42.9071	26.5925	6.00626	0	1
137	49	0	0	0	0	0	0	0	0	0	0	0	1	0	1	300	23	8	23	8	60	8	8	0	0	1.62	84.1	32.0454	1	1	104	1	39	1	MONDAY	2	1363.27	72.8857	153.669	8.29143	50.8757	24.4957	187.963	21.3855	45.0881	33.5869	16.1715	0	0
138	57	0	0	0	0	0	0	0	1	0	1	0	1	24	0	0	23.5	10	2	12	35	9.91667	9.41667	2.25	1	1.55	67.9	28.2622	1	0	109	1	37	1	MONDAY	2	870.42	70.89	77.32	6.22	30.28	8.83	178	32.5774	35.5323	31.309	9.13008	0	1
139	35	0	0	0	0	1	1	0	0	0	0	0	0	0	0	0	21	5.5	3	7.5	20	8.16667	4.16667	4	1	1.56	75.7	31.1062	1	1	109	1	38	1	TUESDAY	2	1351.47	69.04	124.6	4.58	62.47	22.22	236.87	20.434	36.8784	41.6014	14.7972	0	1
140	47	0	0	0	0	0	0	0	0	0	0	0	1	5	0	0	22	6	22	10	20	7.66667	11.6667	2	1	1.58	85.6	34.2894	1	1	110	1	42	1	TUESDAY	2	1497.71	77.03	210.82	9.18	37.85	16.06	164.19	20.5727	56.3046	22.7447	9.65073	0	0
141	51	1	3	0	0	0	0	0	0	0	1	0	0	0	1	350	24	5.45	24	9	10	5.28333	8.83333	1.775	1	1.65	99.7	36.6208	1	1	123	1	43	1	TUESDAY	2	837.74	46.5	110.63	9.98	23.92	9.89	125.65	22.2026	52.8231	25.6977	10.625	0	0
142	75	1	15	1	3	1	3	0	0	0	0	0	0	0	0	0	19.5	6	19.5	6	30	10	10	0	0	1.53	76.6	32.7225	1	1	115	1	42	1	WEDNESDAY	2	2541.38	149.45	165.73	24.45	137.12	48.88	451.43	23.5227	26.085	48.5594	17.3103	0	1
143	57	1	1	0	0	1	1	0	0	0	1	0	0	0	0	0	23.5	7	23.5	7	40	6.83333	6.83333	0	0	1.58	84.4	33.8087	1	1	113	1	40	1	TUESDAY	2	2203.08	136.73	205.29	19.65	90.84	30.9	486.37	24.8252	37.2733	37.1099	12.6232	0	1
144	64	1	2	0	0	0	0	0	0	0	1	0	0	0	0	0	22	7.5	22	7.5	10	9.33333	9.33333	0	0	1.5	89.7	39.8667	1	1	124	1	40	1	TUESDAY	2	1515.39	122.46	127.23	17.36	53.56	15.96	351.36	32.3244	33.5834	31.8096	9.47875	0	1
145	52	1	5	0	0	0	0	0	1	0	1	1	1	0.25	0	0	22	6	22	6	60	7	7	0	0	1.5	74.5	33.1111	1	1	114	1	40	1	TUESDAY	2	1399.4	104.29	145.88	16.4	40.52	14.06	239.72	29.8099	41.6979	26.0597	9.04245	0	1
146	49	0	0	1	2	0	0	0	0	0	0	0	1	3	1	300	23	6.5	24	8.5	40	6.83333	7.83333	1.5	1	1.79	80.3	25.0616	1	0	107	1	37	1	TUESDAY	2	1705.79	82.99	195.64	11.98	68.06	22.04	237.92	19.4608	45.8767	35.9095	11.6286	0	0
147	66	1	20	1	6	1	10	0	0	0	1	0	0	0	0	0	23.5	6	23.5	6	40	5.83333	5.83333	0	0	1.45	69	32.8181	1	1	104	1	39	1	TUESDAY	2	962.87	49.39	134.01	6.53	26.02	9.85	134.55	20.5178	55.6711	24.321	9.20685	0	0
148	75	1	4	0	0	0	0	0	0	0	0	0	0	0	0	0	23.5	6.5	23.5	7	10	6.83333	7.33333	0.25	0	1.6	64.7	25.2734	0	0	99	0	36	0	TUESDAY	2	1809.03	168.89	88.99	10.52	82.1	25.48	527.04	37.3438	19.6768	40.8451	12.6764	1	1
149	60	1	15	0	0	1	15	0	1	0	1	0	0	0	1	120	23	5.5	23	5.5	60	5.5	5.5	0	0	1.58	80.3	32.1663	1	1	109	1	43	1	TUESDAY	2	1104.72	42.95	191.5	8.33	19.68	4.5	60.86	15.5515	69.3388	16.033	3.66609	0	1
150	72	1	10	0	0	1	10	0	0	0	1	0	0	0	0	0	21.5	6	21.5	6	20	8.16667	8.16667	0	0	1.5	72.3	32.1333	1	1	106	1	38	1	TUESDAY	2	1927.69	129.23	167.42	12.34	80.62	32.58	432.24	26.8155	34.74	37.6399	15.211	0	1
151	48	0	0	0	0	0	0	0	1	1	0	1	0	0	0	0	22	6	20	7.5	5	7.91667	11.4167	0.25	0	1.55	90.4	37.6275	1	1	108	1	41	1	TUESDAY	2	1256.48	39.86	216.88	11.46	27.08	6.08	129.39	12.6894	69.0437	19.397	4.35502	0	1
152	74	1	20	1	10	0	0	0	0	0	0	0	1	0.428571	0	0	2	9	2	10	10	6.83333	7.83333	0.5	0	1.66	87.4	31.7172	1	1	115	1	45	1	TUESDAY	2	1446.22	89.82	206.95	14.14	29.23	9.29	200.11	24.8427	57.2389	18.1902	5.78128	0	0
153	57	1	7	1	2	1	7	0	1	1	1	1	0	0	0	0	21	9	24	9.5	60	11	8.5	1.75	1	1.62	75.5	28.7685	1	0	102	1	39	1	TUESDAY	2	1246.13	77.47	142.64	5.02	39.8	13.67	237.58	24.8674	45.7866	28.745	9.87297	0	0
154	69	1	5	0	0	0	0	0	0	0	1	0	0	0	1	100	24	3.5	24	5.5	30	3	5	1	0	1.5	80	35.5556	1	1	124	1	46	1	TUESDAY	2	1996.44	108.06	213.21	8.83	68.09	4.68	234.02	21.6505	42.718	30.6951	2.10976	0	1
155	41	0	0	0	0	0	0	0	0	0	0	0	0	0	0	0	23.5	6	23.5	9	40	5.83333	8.83333	1.5	1	1.68	58	20.5499	0	0	100	1	35	0	TUESDAY	2	1617.09	48.35	258.35	8.27	44.56	12.74	160.79	11.9598	63.9049	24.8001	7.09051	0	0
156	42	0	0	0	0	1	1	0	0	0	0	0	0	0	1	240	20.5	6.5	23	7.5	10	9.83333	8.33333	1.75	1	1.54	71.1	29.9798	1	0	106	1	38	1	TUESDAY	2	2033.92	85.04	230.96	7.84	86.04	33.16	276.58	16.7244	45.4216	38.0723	14.6731	0	0
157	79	1	10	0	0	1	5	0	0	0	0	0	0	0	1	100	23	5	23	5	10	5.83333	5.83333	0	0	1.62	67.2	25.6059	0	0	104	1	43	1	TUESDAY	2	1431.08	83.39	143.44	12.38	56.11	19.07	181.4	23.3083	40.0928	35.2873	11.993	0	1
158	67	1	8	1	6	0	0	1	0	0	1	0	0	0	0	0	22	5	23	8	30	6.5	8.5	2	1	1.67	80	28.6851	1	1	104	1	40	1	TUESDAY	2	1584.08	62.8	206.4	13.16	55.06	15.48	119.2	15.8578	52.1186	31.2825	8.79501	0	0
159	52	1	10	0	0	1	13	0	1	0	1	0	0	0	1	180	24	5	24	5	90	3.5	3.5	0	0	1.57	83.7	33.9568	1	1	124	1	41	1	TUESDAY	2	1176.89	50.53	168.22	13.66	35.07	13.77	101.8	17.1741	57.1744	26.819	10.5303	0	0
160	39	0	0	0	0	0	0	0	1	0	0	0	0	0	0	0	22.5	5.5	23.5	6	60	6	5.5	0.75	0	1.65	93	34.1598	1	1	113	1	43	1	TUESDAY	2	1439.33	69.74	210.1	15.71	35.91	10.15	198.34	19.3812	58.3883	22.4542	6.3467	0	0
161	61	1	22	0	0	0	0	0	0	0	1	0	0	0	1	150	21.5	6	23	6	10	8.33333	6.83333	0.75	0	1.56	64.5	26.5039	0	0	96	1	38	1	TUESDAY	2	1667.3	57.41	282.72	19.39	37.07	15.74	81.51	13.7732	67.827	20.0102	8.49637	0	1
162	31	0	0	0	0	0	0	0	0	0	0	0	0	0	0	0	21.3	7	22	7	5	9.61667	8.91667	0.35	0	1.69	90.6	31.7216	1	1	109	1	41	1	TUESDAY	2	457.85	11.82	76.94	4.49	11.89	5	10.03	10.3265	67.2185	23.3723	9.82855	0	1
163	68	1	12	1	8	1	8	0	0	0	0	1	0	0	0	0	23	5	24	6	20	5.66667	5.66667	1	0	1.48	65.7	29.9945	1	1	107	1	37	1	TUESDAY	2	1473.49	58.4	177.95	3.55	57.65	23.55	201.84	15.8535	48.3071	35.2123	14.3842	0	0
164	66	1	13	0	0	0	0	0	0	0	0	0	0	0	0	0	23	6	23	6	60	6	6	0	0	1.72	80.5	27.2107	1	1	102	0	44	1	TUESDAY	2	1669.8	141.56	189.74	16.1	34.42	6.32	324.6	33.9106	45.4521	18.5519	3.4064	0	0
165	50	1	2	0	0	1	3	0	0	0	1	0	1	0	0	0	7.5	12.5	22.5	8	30	4.5	9	6.75	1	1.7	78.2	27.0588	1	0	108	1	39	1	TUESDAY	2	1339.3	139.82	79.97	5.12	49.79	9.73	334.8	41.7591	23.8841	33.4585	6.53849	1	1
166	44	0	0	0	0	0	0	0	0	0	1	0	1	2	1	320	22	6	23	8	10	7.83333	8.83333	1.5	1	1.6	82.4	32.1875	1	1	116	1	43	1	TUESDAY	2	1028.11	85.34	77.71	5.72	40.34	12.44	235.81	33.2027	30.2341	35.3133	10.8899	0	1
167	50	0	0	0	0	0	0	0	0	0	1	1	1	2	1	450	22	5.4	22	6	60	6.4	7	0.3	0	1.6	87.7	34.2578	1	1	115	1	40	1	TUESDAY	2	797.06	37.23	92.69	1.87	31.28	12.17	152.8	18.6837	46.5159	35.3198	13.7418	0	0
168	73	1	28	1	10	0	0	1	0	0	1	0	1	2	1	120	23	8	23	9	15	8.75	9.75	0.5	0	1.65	63.5	23.3242	0	0	92	1	37	1	MONDAY	2	1018.25	47.61	141.76	17.76	29.49	10.21	104.47	18.7027	55.6877	26.0653	9.02431	0	0
169	61	1	12	0	0	0	0	0	0	0	1	0	0	0	1	120	22.5	8	22.5	8	30	9	9	0	0	1.59	104	41.1376	1	1	118	1	38	1	MONDAY	2	1083.95	67.05	140.99	17.18	28.8	5.51	311.84	24.7428	52.0282	23.9125	4.57493	0	0
170	56	0	0	0	0	1	4	0	0	0	1	1	0	0	1	630	24	5.5	24	5.5	10	5.33333	5.33333	0	0	1.65	50	18.3655	0	0	80	0	33	0	MONDAY	2	722.38	41.5	132.97	15.79	7.75	1.74	88.51	22.9796	73.6288	9.65558	2.16783	0	1
171	66	1	15	0	0	0	0	0	0	1	0	0	0	0	0	0	24	5	1	5	8	4.86667	3.86667	0.5	0	1.65	63	23.1405	0	0	87	0	37	0	MONDAY	2	1853.81	155.45	188.32	34.17	51.28	21.71	370.25	33.5417	40.6342	24.8958	10.5399	0	1
172	68	1	2	0	0	0	0	0	0	0	0	0	0	0	0	0	20.5	6	24	8	15	9.25	7.75	2.75	1	1.76	78	25.1808	0	0	100	0	40	1	TUESDAY	2	1159.74	79.36	187.06	35.02	9.64	2.12	142.5	27.3717	64.5179	7.48099	1.6452	0	0
173	65	1	10	0	0	0	0	0	0	0	0	0	0	0	0	0	22	5	22	5	120	5	5	0	0	1.72	65.5	22.1403	0	0	92	0	39	0	MONDAY	2	1559.71	104.69	129.03	13.29	67.3	31.61	272.17	26.8486	33.0908	38.8341	18.2399	0	1
174	61	1	8	0	0	1	5	0	0	0	0	0	0	0	1	180	23	6	23	6	40	6.33333	6.33333	0	0	1.84	82.5	24.3679	0	0	103	1	38	0	TUESDAY	2	2257.16	97.15	268.59	24.29	89.81	40.43	290.35	17.2163	47.5979	35.81	16.1207	0	0
175	40	1	4	0	0	0	0	0	0	0	0	0	1	10	0	0	21	6	0.5	6	60	8	4.5	1.75	1	1.67	101	36.215	1	1	113	1	40	1	MONDAY	2	1197.5	70.5	128.99	11.42	43.91	17.26	195.6	23.5491	43.0864	33.0013	12.972	0	1
176	71	1	30	1	10	0	0	1	0	1	1	0	0	0	0	0	22	7	22	7	40	8.33333	8.33333	0	0	1.45	73	34.7206	1	1	117	1	40	1	MONDAY	2	1172.55	26.2	162.72	12.06	49.28	18	73.56	8.93779	55.5098	37.8253	13.816	1	0
177	70	1	2	0	0	1	4	0	0	0	1	0	0	0	1	180	22	5	22	6	30	6.5	7.5	0.5	0	1.62	86	32.7694	1	1	110	1	39	1	MONDAY	2	1776.16	72.21	237.08	16.67	60.54	24.78	426.06	16.262	53.3916	30.6763	12.5563	0	0
178	64	1	10	1	4	0	0	0	0	0	1	0	0	0	0	0	0.5	6	0.5	8.5	30	5	7.5	1.25	1	1.65	90	33.0579	1	1	111	1	42	1	MONDAY	2	1759.25	57.44	243.11	7.24	62.74	26.25	270.66	13.0601	55.2758	32.0966	13.429	0	0
179	63	1	1	0	0	0	0	0	1	1	0	0	0	0	1	160	20.5	8	20.5	8	20	11.1667	11.1667	0	0	1.62	81.5	31.0547	1	1	103	1	45	1	MONDAY	2	961.85	29.71	177.01	18.06	14.69	1.7	14.9	12.3554	73.6123	13.7454	1.59068	0	1
180	73	1	30	1	3	1	20	0	1	1	1	0	0	0	0	0	22.5	8	22.5	8	180	6.5	6.5	0	0	1.6	78	30.4687	1	1	115	1	38	1	TUESDAY	2	755.49	43.15	79.05	5.5	28.82	13.22	131.12	22.8461	41.8536	34.3327	15.7487	0	1
181	50	0	0	0	0	1	2	0	0	0	1	0	0	0	1	840	22.5	6	1	11	30	7	9.5	3.75	1	1.75	81.15	26.498	1	0	95	1	35	0	TUESDAY	2	1452.02	49.03	178.9	13.89	62.96	8.81	177.14	13.5067	49.2831	39.0243	5.46067	0	0
182	53	0	0	0	0	1	3	0	0	0	0	1	0	0	1	280	21.5	6	21.5	6	30	8	8	0	0	1.7	65	22.4913	0	0	97	0	36	0	TUESDAY	2	1183.53	35.54	179.1	21.48	35.48	7.92	556.53	12.0115	60.5308	26.9803	6.02266	0	0
183	56	1	2	0	0	0	0	0	0	0	1	0	0	0	1	280	23	6	23.5	6	20	6.66667	6.16667	0.25	0	1.61	76.7	29.5899	1	0	102	1	38	1	TUESDAY	2	1218.72	34.49	210.77	14.48	29.6	14.1	100.82	11.3201	69.1775	21.859	10.4126	0	1
184	58	1	5	0	0	1	2	0	0	0	0	0	1	3	1	200	0	8	2	8	2	7.96667	5.96667	1	0	1.78	104	32.8241	1	1	122	1	47	1	WEDNESDAY	2	1746.1	65.48	220.18	18.03	66.88	13.5	215.86	15.0003	50.4393	34.4723	6.95836	0	0
185	52	0	0	0	0	1	1	0	0	0	1	0	1	0.5	0	0	0	6	0	6	60	5	5	0	0	1.65	82.2	30.1928	1	1	107	1	36	1	WEDNESDAY	2	1193.54	59.14	156.86	8.41	36.17	12.61	159.94	19.82	52.5697	27.2743	9.50869	0	0
186	79	1		1	10	0	0	0	0	0	0	0	1	2	1	50	18.5	0	0	6.5	10	5.33333	6.33333	18	1	1.8	91	28.0864	1	1	115	1	42	1	WEDNESDAY	2	787.88	26.69	92.75	8.31	34.74	7.14	525.14	13.5503	47.0884	39.6837	8.15606	0	0
187	57	1	45	0	0	1	12	0	0	0	1	0	0	0	0	0	23	8.5	23	8.5	60	8.5	8.5	0	0	1.62	84.9	32.3503	1	1	103	1	40	1	WEDNESDAY	2	715.11	36.54	95.08	14.84	19.97	4.28	75.78	20.4388	53.1834	25.1332	5.38658	0	0
188	48	1	8	1	8	1	8	0	0	0	0	0	1	0.25	1	300	22	6	22	6	2	7.96667	7.96667	0	0	1.77	73	23.3011	0	0	101	1	35	0	MONDAY	2	1039.32	70.5	145.64	15.73	21.69	7.34	206.79	27.1331	56.052	18.7825	6.35608	0	0
189	31	0	0	0	0	1	1	0	0	0	0	0	0	0	0	0	22	5	23	9	2	6.96667	9.96667	2.5	1	1.6	60	23.4375	0	0	81	0	32	0	MONDAY	2	1873.44	70.47	268.79	12.82	57.68	15.09	198.77	15.0461	57.3896	27.7095	7.24923	0	0
190	58	0	0	0	0	1	8	0	0	0	1	0	0	0	1	180	0	6	0	6.5	10	5.83333	6.33333	0.25	0	1.6	83	32.4219	1	1	103	1	42	1	TUESDAY	2	2511.05	83.17	342.36	16.66	96.49	19.41	355.74	13.2486	54.5365	34.5835	6.95685	0	0
191	33	0	0	0	0	1	1	0	0	0	0	0	0	0	0	0	21.5	9	21.5	9	10	11.3333	11.3333	0	0	1.63	84	31.6158	1	1	104	1	37	1	TUESDAY	2	1333.86	79.19	100.07	12.36	67.61	28.01	278.58	23.7476	30.0091	45.6187	18.8993	0	1
192	37	0	0	0	0	1	10	0	0	0	0	0	0	0	0	0	0	6	0	8	2	5.96667	7.96667	1	0	1.52	62	26.8352	1	0	92	1	36	1	TUESDAY	2	1404.87	65.32	204.03	12.33	37.09	17.26	171.15	18.5982	58.0922	23.7609	11.0573	0	0
193	36	0	0	0	0	1	8	0	0	0	0	0	0	0	0	0	23	5	5.5	11	20	5.66667	5.16667	6.25	1	1.56	73.8	30.3254	1	1	92	1	36	1	TUESDAY	2	1527.6	87.8	191.62	16.69	45.28	15.72	303.68	22.9903	50.1754	26.6771	9.26159	0	0
194	53	1	6	1	23	0	0	1	0	0	0	0	0	0	0	0	23	7	23	7	10	7.83333	7.83333	0	0	1.67	76	27.2509	1	0	101	0	41	1	TUESDAY	2	1647.74	97.58	178.5	12.82	58.76	18.32	288.76	23.6882	43.3321	32.0949	10.0064	0	1
195	41	0	0	1	1	0	0	0	0	0	0	0	0	0	0	0	1	10	1	10	10	8.83333	8.83333	0	0	1.61	85	32.7919	1	1	109	1	39	1	TUESDAY	2	1263.19	55.34	187.13	11.66	34.12	14.77	170.73	17.5239	59.2563	24.3099	10.5234	0	0
196	46	0	0	0	0	0	0	0	0	0	0	0	0	0	0	0	21.5	6.5	23	9.5	30	8.5	10	2.25	1	1.6	68.8	26.875	1	0	104	1	42	1	SUNDAY	1	1204.83	23.96	196.58	12.1	37.93	4.77	20.4	7.95465	65.264	28.3335	3.56316	1	1
197	63	0	0	0	0	0	0	0	0	1	1	0	0	0	1	360	24	6	23.5	7	90	4.5	6	0.25	0	1.56	81	33.284	1	1	112	1	37	1	SUNDAY	1	1685.19	120.82	120.85	4.77	78.54	28.61	648.72	28.6781	28.6852	41.9454	15.2796	0	1
198	50	0	0	0	0	0	0	0	0	0	0	1	1	24	0	0	22.5	7	24	7.5	20	8.16667	7.16667	1	0	1.51	70	30.7004	1	1	113	1	39	1	SUNDAY	1	1159.04	83.7	94.94	7.06	48.44	24.24	317.67	28.886	32.765	37.6139	18.8225	0	1
199	33	0	0	0	0	0	0	0	0	0	0	0	0	0	1	80	24	5.5	1.5	10	40	4.83333	7.83333	3	1	1.63	87.8	33.046	1	1	106	1	38	1	SUNDAY	1	1747.73	109.99	155.85	13.23	73.7	29.34	361.3	25.1732	35.6691	37.9521	15.1087	0	1
200	33	0	0	0	0	0	0	0	0	0	0	0	1	6	1	180	24	7	24.5	10	5	6.91667	9.41667	1.75	1	1.49	67.4	30.359	1	1	104	1	37	1	SUNDAY	1	980.6	53.46	87.7	8.65	47.43	19.04	166.74	21.8071	35.774	43.5315	17.475	0	1
201	43	0	0	0	0	0	0	0	0	0	0	1	1	12	0	0	21.5	7.5	21.5	8.5	5	9.91667	10.9167	0.5	0	1.65	75	27.5482	1	0	97	1	38	1	SUNDAY	1	2147.62	95.12	296.18	13.02	64.96	25.22	366.58	17.7164	55.1643	27.2227	10.5689	0	0
202	64	1	1	1	1	1	6	0	0	0	1	0	0	0	1	100	22.5	8	23.5	9	60	8.5	8.5	1	0	1.6	75.2	29.375	1	1	114	1	37	1	SUNDAY	1	1266.64	85.88	150.14	6.58	34.51	9.25	358.35	27.1206	47.4136	24.5208	6.57251	0	0
203	63	0	0	0	0	0	0	0	1	1	1	0	0	0	0	0	22.5	5.5	4	10.5	15	6.75	6.25	5.25	1	1.52	62	26.8352	0	0	93	1	36	1	SUNDAY	1	1480.06	64.8	114.8	4.68	84.54	27.78	198.92	17.5128	31.0258	51.4074	16.8926	0	1
204	41	0	0	0	0	0	0	0	0	0	0	0	0	0	0	0	22	6	23	6.5	10	7.83333	7.33333	0.75	0	1.52	72.2	31.25	1	1	103	1	38	1	SUNDAY	1	1618.91	103.43	237.83	20.71	25.78	9.73	276.55	25.5555	58.763	14.3319	5.4092	0	0
205	71	1	10	0	0	0	0	0	1	0	1	0	0	0	0	0	23.5	6	24	7	60	5.5	6	0.75	0	1.44	64.4	31.0571	1	1	99	1	33	0	SUNDAY	1	1334.98	102.11	145.07	14.06	38.63	14.22	247.52	30.5952	43.4673	26.0431	9.58666	0	1
206	51	1	5	0	0	0	0	0	0	0	1	1	0	0	0	0	24	5	24	7	30	4.5	6.5	1	0	1.65	105.3	38.6777	1	1	125	1	44	1	MONDAY	2	1336.19	51.52	177.29	6.49	47.04	16.22	156.79	15.423	53.0733	31.6841	10.9251	0	0
207	40	0	0	0	0	0	0	0	0	0	0	0	0	0	0	0	24.5	6	24.5	8	5	5.41667	7.41667	1	0	1.56	77.3	31.7636	1	1	107	1	35	0	MONDAY	2	974.74	92.12	110.06	10.34	17.06	4.48	213.88	37.8029	45.1649	15.7519	4.13649	1	0
208	29	0	0	0	0	0	0	0	0	0	0	0	0	0	0	0	1	6	2	9	60	4	6	2	1	1.74	98.8	32.6331	1	1	113	1	39	1	MONDAY	2	2081.92	126.67	241.2	11.33	67.78	32.93	448.58	24.3372	46.3418	29.3008	14.2354	0	0
209	38	0	0	0	0	1	4	0	0	0	0	0	0	0	1	180	2.5	10.5	2.5	8	90	6.5	4	1.25	1	1.63	114	42.9071	1	1	125	1	42	1	MONDAY	2	2024.58	109.82	204.56	17.34	84.2	29.18	361.3	21.6973	40.4153	37.43	12.9716	0	1
210	55	1	5	0	0	1	1	0	0	0	0	0	0	0	1	150	24	7	1.5	9	5	6.91667	7.41667	1.75	1	1.61	87.4	33.7178	1	1	120	1	39	1	MONDAY	2	887.53	43.38	127.38	7.83	23	6.04	148.18	19.5509	57.4088	23.3232	6.12486	0	0
211	51	1	3	0	0	0	0	0	0	0	0	0	1	0	1	150	1	8	1	8.5	40	6.33333	6.83333	0.25	0	1.61	87.7	33.8336	1	1	102	1	41	1	TUESDAY	2	792.13	39.8	96.84	4.07	27.93	11.04	120.43	20.0977	48.9011	31.7334	12.5434	0	0
212	51	1	15	0	0	0	0	0	0	0	0	0	1	12	0	0	18.5	5	18.5	5	5	10.4167	10.4167	0	0	1.62	96	36.5798	1	1	121	1	44	1	TUESDAY	2	2885.08	139.26	179.42	16.4	129.94	37.2	418.34	19.3076	24.8756	40.5348	11.6045	0	1
213	42	0	0	0	0	0	0	0	1	0	0	0	1	4	0	0	24	3	24	6	30	2.5	5.5	1.5	1	1.66	82.8	30.0479	1	1	97	1	38	1	TUESDAY	2	618.64	18.99	81.47	8.35	25.22	7.28	24.75	12.2785	52.6768	36.6902	10.591	0	0
214	77	1	2	0	0	0	0	0	0	0	1	0	0	0	0	0	22.5	5	22.5	5	30	6	6	0	0	1.6	60	23.4375	0	0	93	1	36	1	MONDAY	2	979.74	18.86	116.16	8.99	50.92	12.37	16.69	7.7	47.4248	46.7757	11.3632	1	0
215	64	0	0	0	0	1	2	0	0	0	1	0	0	0	0	0	22.5	8.5	22.5	8.5	60	9	9	0	0	1.6	69.7	27.2266	1	1	98	1	36	1	MONDAY	2	1343.64	65.59	147.05	9.34	53.72	20.22	142.26	19.5261	43.7766	35.9829	13.5438	0	1
216	28	0	0	0	0	1	2	0	0	0	0	0	0	0	0	0	23.5	7	23.5	7	2	7.46667	7.46667	0	0	1.6	125	48.8281	1	1	132	1	48	1	MONDAY	2	2016.71	92.48	307.2	24.88	47.19	7.82	162.3	18.3427	60.9309	21.0595	3.48984	0	0
217	77	0	0	1	3	0	0	1	0	0	0	0	1	0.25	0	0	20.5	7	20.5	7	2	10.4667	10.4667	0	0	1.64	55.7	20.7094	0	0	90	0	36	0	MONDAY	2	1854.75	56.71	212.49	20.37	90.73	40.53	203.13	12.2302	45.8261	44.0259	19.6668	0	0
218	25	1	18	0	0	0	0	0	0	0	0	0	1	4	0	0	24	5	23	9	30	4.5	9.5	1.5	1	1.7	99	34.2561	1	1	106	1	40	1	MONDAY	2	1489.09	55.85	204.37	11.03	50.94	25.28	140.45	15.0025	54.898	30.7879	15.2791	0	0
219	69	1	15	0	0	0	0	0	0	0	1	0	1	0.25	0	0	23.5	7	23.5	9	2	7.46667	9.46667	1	0	1.52	68	29.4321	1	1	97	1	35	0	MONDAY	2	1343.83	40.67	225.78	10.87	32.59	13.79	70.16	12.1057	67.2049	21.8264	9.23554	0	1
220	66	0	0	0	0	1	4	0	0	0	1	1	0	0	0	0	22.5	5	22.5	7	60	5.5	7.5	1	0	1.55	53	22.0604	0	0	82	0	33	0	TUESDAY	2	1067.11	51.54	125.42	11.8	39.9	10.93	94.61	19.3195	47.013	33.6516	9.21836	0	0
221	49	1	9	0	0	0	0	0	0	0	1	0	0	0	0	0	22.5	6.25	22.5	9	60	6.75	9.5	1.375	1	1.51	52.8	23.1569	0	0	72	0	30	0	TUESDAY	2	1245.93	39.14	187.1	9.26	40.77	8.78	56.6	12.5657	60.0676	29.4503	6.34225	0	0
222	40	0	0	0	0	1	0.164384	0	0	0	0	0	1	1	0	0	22.5	4.16	2	10	60	4.66	7	4.67	1	1.54	65	27.4077	1	0	86	0	35	0	TUESDAY	2	1881.08	90.8	241.52	13.13	60.24	16.18	226.95	19.3081	51.3577	28.8217	7.7413	0	0
223	34	0	0	0	0	1	0.0821918	0	0	0	0	0	1	4	0	0	21.5	5.83	21.5	8	10	8.16333	10.3333	1.085	1	1.54	80	33.7325	1	1	108	1	35	0	TUESDAY	2	1320.62	49.35	127.58	5.93	68.03	26.91	101.02	14.9475	38.6425	46.3623	18.3391	0	1
224	64	1	12	0	0	0	0	0	0	0	0	0	1	0.5	0	0	22	6	24	5	20	7.66667	4.66667	0.5	0	1.75	77	25.1429	0	0	103	1	41	1	MONDAY	2	1227.41	73.11	179.23	6.68	23.44	7.51	219.21	23.8258	58.4092	17.1874	5.50672	0	0
225	53	1	31	0	0	1	8	0	0	0	1	0	0	0	1	300	23	5.33	23	7	10	6.16333	7.83333	0.835	0	1.65	75	27.5482	1	0	97	1	37	1	MONDAY	2	2674.5	97.81	390.76	31.14	79.66	26.49	251.62	14.6285	58.4423	26.8065	8.91419	0	0
226	67	1	44	1	44	1	40	1	0	0	1	0	0	0	0	0	22	6	22	6	120	6	6	0	0	1.5	72	32	1	1	107	1	41	1	MONDAY	2	950.07	63.76	125.16	14.18	22.71	7.22	309.93	26.8443	52.6951	21.5132	6.8395	0	0
227	72	1	20	1	20	1	20	1	0	0	1	0	0	0	0	0	22	6	22	6	10	7.83333	7.83333	0	0	1.58	56.3	22.5525	0	0	80	0	37	1	MONDAY	2	1421.44	76.97	210.04	19.02	30.25	5.93	135.18	21.6597	59.1063	19.1531	3.75464	0	0
228	32	1	5	0	0	0	0	1	0	0	0	0	0	0	1	180	24	11	24	12	10	10.8333	11.8333	0.5	0	1.53	104	44.4274	1	1	120	1	53	1	MONDAY	2	1917.94	78.15	266.2	24.64	63.03	22.79	243.5	16.2987	55.5179	29.577	10.6943	0	0
229	76	1	15	0	0	1	30	0	1	0	0	0	1	3	1	150	23	6	23	6	30	6.5	6.5	0	0	1.72	91.2	30.8275	1	1	111	1	43	1	TUESDAY	2	1947.45	91.42	204.78	11.92	84.08	46.93	306.88	18.7774	42.0612	38.857	21.6884	0	1
230	65	1	30	1	22	1	5	1	0	0	1	0	0	0	0	0	23.5	6.5	23.5	6.5	15	6.75	6.75	0	0	1.45	64	30.44	1	1	102	1	38	1	TUESDAY	2	1875.18	69.31	232.51	15.8	74.29	16.24	134.32	14.7847	49.5974	35.6558	7.79445	0	0
231	57	1	5	1	1	0	0	0	0	0	1	0	0	0	0	0	22	8	22	8	60	9	9	0	0	1.6	90.6	35.3906	1	1	113	1	41	1	TUESDAY	2	1660.41	76.63	203.8	12.53	62.55	29.33	307.16	18.4605	49.0963	33.9043	15.8979	0	0
232	73	1	15	1	5	1	5	0	1	0	1	0	0	0	0	0	22.5	5	22.5	5	60	5.5	5.5	0	0	1.43	44.2	21.6147	0	0	78	0	32	0	TUESDAY	2	3235.76	190.59	403.13	8.84	94.81	49.31	327.62	23.5605	49.8344	26.3706	13.7152	0	0
233	63	1	1	0	0	0	0	0	0	0	1	0	0	0	0	0	24	6	24	6	40	5.33333	5.33333	0	0	1.5	31.4	13.9556	0	0	76	0	35	0	TUESDAY	2	2036.68	73.77	293.4	12.98	62.03	12.42	242.54	14.4883	57.6232	27.4108	5.48834	0	0
234	74	1	10	1	10	0	0	0	0	0	0	0	1	0.25	0	0	22.5	5.5	22.5	5.5	40	6.33333	6.33333	0	0	1.78	71.8	22.6613	0	0	100	0	40	1	TUESDAY	2	2310.87	73.34	313.16	5.31	89.4	36.66	426.29	12.6948	54.2064	34.8181	14.2777	0	0
235	60	1	15	1	15	1	5	0	0	0	1	0	0	0	0	0	23.5	5.5	23.5	7.5	10	5.83333	7.83333	1	0	1.7	78.3	27.0934	1	0	108	1	46	1	TUESDAY	2	1950.47	88.74	232.13	11.56	74.04	22.16	204.12	18.1987	47.6049	34.1641	10.2252	0	0
236	45	1	1	0	0	0	0	0	0	0	1	1	1	12	0	0	23.5	7.5	23.5	7.5	10	7.83333	7.83333	0	0	1.53	62.7	26.7846	1	0	96	1	38	1	WEDNESDAY	2	1439.07	70.48	195.02	13.83	40.46	16.37	200.48	19.5904	54.2072	25.3038	10.2379	0	0
237	47	1	8	0	0	1	2	0	1	1	1	0	1	1	1	320	20.5	6.5	20.5	6.5	15	9.75	9.75	0	0	1.53	89.8	38.3613	1	1	106	1	36	1	WEDNESDAY	2	2188.86	114.79	218.27	12.77	91.21	31.21	523.57	20.9771	39.8874	37.5031	12.8327	0	1
238	57	0	0	1	3	0	0	0	0	0	1	0	0	0	1	120	22.5	7.5	22.5	7.5	20	8.66667	8.66667	0	0	1.58	84	33.6485	1	1	116	1	43	1	WEDNESDAY	2	1422.09	80.62	189.83	17.86	39.33	12.95	121.47	22.6765	53.3947	24.8908	8.19568	0	0
239	75	1	15	0	0	0	0	0	0	0	0	0	0	0	1	80	21	7	21	7	60	9	9	0	0	1.65	75.7	27.8053	1	1	102	0	40	1	WEDNESDAY	2	749.57	51.43	64.72	11.94	32.09	14.01	123.81	27.4451	34.5371	38.5301	16.8216	0	1
240	47	1	3	0	0	0	0	0	0	1	1	0	1	4	0	0	22.5	9.5	1.5	11	30	10.5	9	2.25	1	1.75	76	24.8163	0	0	106	1	35	0	WEDNESDAY	2	991.38	70.19	102.57	5.19	30.7	14.3	197.58	28.3201	41.3847	27.8702	12.9819	0	1
241	51	0	0	0	0	1	1	0	0	0	1	1	1	0.25	1	180	21.5	5.5	1	5.5	120	6	2.5	1.75	1	1.6	81	31.6406	1	1	112	1	39	1	WEDNESDAY	2	1429.8	68.17	188.99	8.86	42.43	18.76	232.23	19.0712	52.8717	26.7079	11.8086	0	0
242	69	1	20	1	3	0	0	0	0	0	0	0	1	0.25	1	370	23.5	6	23.5	7	10	6.33333	7.33333	0.5	0	1.77	80	25.5354	0	0	105	1	41	1	MONDAY	2	1694.28	91.87	224.58	18.72	49.53	14.1	217.93	21.6894	53.0208	26.3103	7.48991	0	0
243	57	1	34	0	0	0	0	0	0	0	1	0	0	0	0	0	22.5	6.5	22.5	6.5	5	7.91667	7.91667	0	0	1.65	63	23.1405	0	0	90	1	36	1	MONDAY	2	945.96	52.28	121.8	14	29.89	12.7	150.6	22.1066	51.5032	28.4378	12.083	0	0
244	53	1	5	0	0	0	0	0	0	1	1	0	1	5	1	580	20.5	7	20.5	7	5	10.4167	10.4167	0	0	1.5	59.7	26.5333	1	0	88	0	36	1	MONDAY	2	1034.25	45.52	123.88	6.85	40.2	13.49	101.9	17.605	47.911	34.9819	11.7389	0	0
245	57	1	14	1	12	1	12	0	0	0	1	0	0	0	1	240	23.5	4	23.5	4	60	3.5	3.5	0	0	1.56	66	27.1203	1	0	92	1	37	1	MONDAY	2	1276.47	54.78	237.28	24.07	18.84	6	101.55	17.1661	74.3551	13.2835	4.23042	0	1
246	53	1	10	0	0	0	0	0	0	0	1	0	0	0	0	0	22.5	4.5	22.5	4.5	60	5	5	0	0	1.57	66	26.7759	1	0	94	1	37	1	MONDAY	2	837.82	29.88	139.07	6.82	18.65	4.43	56.6	14.2656	66.3961	20.0341	4.75878	0	1
247	64	0	0	1	1	1	1	0	0	0	1	0	1	1	0	0	22	5	22	5	60	6	6	0	0	1.62	69.8	26.5966	0	0	103	1	36	1	MONDAY	2	977.98	61.06	99.93	5.67	35.61	19.5	169	24.9739	40.872	32.7706	17.9452	0	1
248	56	1	15	1	8	0	0	0	0	0	1	1	1	1	1	180	24.5	7	24.5	7	10	6.33333	6.33333	0	0	1.64	104.7	38.9277	1	1	120	1	46	1	TUESDAY	2	953.13	50.61	147.87	10.92	19.94	3.45	108.05	21.2395	62.0566	18.8285	3.25769	0	0
249	59	1	3	1	3	1	2	0	0	0	1	0	0	0	1	135	22.5	6.5	20	8	60	7	11	0.5	0	1.5	74.6	33.1556	1	1	111	1	37	1	TUESDAY	2	1069.71	24.92	121.03	8.82	55.35	13.57	22.7	9.31841	45.2571	46.5687	11.4171	1	0
250	56	1	2	0	0	1	0.0833333	0	0	0	1	0	0	0	1	60	22.5	5.5	0.5	6	40	6.33333	4.83333	1.25	1	1.58	93.9	37.6142	1	1	105	1	38	1	MONDAY	2	942.36	62.25	105.82	16.64	231.83	32.76	299.4	26.423	44.917	221.409	31.2874	0	1
251	70	1	4	1	4	1	20	0	0	0	0	0	1	6	1	400	23	4	23	4	10	4.83333	4.83333	0	0	1.65	75.7	27.8053	1	1	103	1	41	1	MONDAY	2	1429.63	78	192.96	19.65	35.2	10.22	349.59	21.8238	53.9888	22.1596	6.43383	0	0
252	58	0	0	0	0	1	7	0	0	1	1	0	0	0	0	0	22	8	24	8	10	9.83333	7.83333	1	0	1.62	89	33.9125	1	1	89	1	32	0	MONDAY	2	2273.9	86.29	301.75	23.37	83.9	35.82	249.28	15.1792	53.0806	33.2073	14.1774	0	0
253	56	1	18	0	0	0	0	0	0	0	1	0	1	0.5	1	120	22.5	8	22.5	8	10	9.33333	9.33333	0	0	1.57	87	35.2955	1	1	118	1	41	1	MONDAY	2	1590.9	61.53	259.88	14.9	33.57	13.93	157.18	15.4705	65.3416	18.9911	7.88045	0	1
254	29	0	0	0	0	0	0	0	0	0	0	0	0	0	1	180	22	5.5	22	5.5	10	7.33333	7.33333	0	0	1.62	94.6	36.0463	1	1	111	1	42	1	MONDAY	2	1439.32	54.04	147.89	25.74	72.98	26.16	104.28	15.0182	41.1	45.634	16.3577	0	1
255	37	1	10	0	0	0	0	0	0	0	0	0	1	1	1	120	22.5	6.5	23.5	8.5	10	7.83333	8.83333	1.5	1	1.56	89	36.5713	1	1	115	1	37	1	WEDNESDAY	2	1286.48	78.2	124.21	9.37	52.69	16.33	202.75	24.3144	38.6201	36.861	11.4242	0	1
256	32	0	0	0	0	0	0	0	0	0	0	0	0	0	1	180	21	6	21	7	10	8.83333	9.83333	0.5	0	1.63	77	28.9811	1	0	102	1	33	0	WEDNESDAY	2	1286.47	64.32	147	13.26	48.47	17.71	159.94	19.9989	45.7065	33.9091	12.3897	0	0
257	66	1	30	0	0	0	0	0	0	0	1	0	0	0	1	1.33333	22.5	6	22.5	6	30	7	7	0	0	1.55	76.5	31.8418	1	1	107	1	40	1	WEDNESDAY	2	1325.09	80.29	175.56	10.54	34.51	14.56	247.3	24.2368	52.9956	23.4392	9.88914	0	0
258	28	0	0	0	0	0	0	0	0	0	0	0	1	0.75	0	0	24	9.5	2	12	5	9.41667	9.91667	2.25	1	1.65	77.7	28.5399	1	0	108	1	37	1	WEDNESDAY	2	1275.76	58.78	180.13	5.92	34.37	13.56	187.1	18.4298	56.4777	24.2467	9.56606	0	0
259	37	1	2	0	0	0	0	0	0	1	0	0	0	0	0	0	21	9	22.5	10	10	11.8333	11.3333	1.25	1	1.56	46.4	19.0664	0	0	74	0	30	0	WEDNESDAY	2	1256.33	44.06	169.83	9.57	44.02	13.94	109.34	14.0282	54.0718	31.5347	9.98623	0	0
260	44	0	0	0	0	0	0	0	0	0	1	0	0	0	0	0	22	5	23	8.5	10	6.83333	9.33333	2.25	1	1.5	76.1	33.8222	1	1	116	1	38	1	THURSDAY	2	1311.18	41.97	180.93	8.9	46.11	15.7	64.88	12.8037	55.1961	31.6501	10.7766	0	0
261	35	0	0	0	0	0	0	0	0	0	0	0	0	0	0	0	22	6.5	24	9	20	8.16667	8.66667	2.25	1	1.69	116	40.6148	1	1	119	1	39	1	THURSDAY	2	2733.25	116.49	292.33	16.95	128.54	55.27	405.6	17.0478	42.7813	42.3254	18.1992	0	1
262	62	0	0	0	0	0	0	0	0	0	1	0	0	0	0	0	22.5	6.5	22.5	7	10	7.83333	8.33333	0.25	0	1.58	69.9	28.0003	1	1	96	1	39	1	THURSDAY	2	1458.71	59.88	193.26	7.23	50.37	12.37	131.23	16.42	52.9948	31.0775	7.63209	0	0
263	47	0	0	0	0	0	0	0	0	0	0	0	1	6	0	0	2	9	24	9	5	6.91667	8.91667	1	0	1.7	76.4	26.436	1	0	98	0	40	1	THURSDAY	2	1275.36	110.02	146.41	23.29	28.86	9.78	267	34.5063	45.9196	20.366	6.90158	0	0
264	54	1	17	0	0	0	0	0	0	0	1	0	1	3	0	0	23	8	23	7	10	8.83333	7.83333	0.5	0	1.56	73.6	30.2433	1	1	100	1	40	1	THURSDAY	2	2839.09	118.04	350.65	38.93	111.86	41.42	449.23	16.6307	49.4032	35.46	13.1303	0	0
265	59	0	0	0	0	1	10	0	0	0	1	0	0	0	0	0	23	7.5	23	7.5	40	7.83333	7.83333	0	0	1.6	86.1	33.6328	1	1	109	1	39	1	THURSDAY	2	1417.94	98.12	153.27	13.68	47.14	23.58	297.54	27.6796	43.2374	29.9209	14.9668	0	1
266	49	1	4	0	0	0	0	0	0	0	0	0	0	0	1	420	22	6.5	22.5	6.5	30	8	7.5	0.25	0	1.6	91.8	35.8594	1	1	96	1	37	1	WEDNESDAY	2	1319.12	89.29	178.31	12.98	28.15	7.55	167.18	27.0756	54.0694	19.206	5.15116	0	0
267	53	1	8	1	8	0	0	0	0	0	1	0	1	1.5	0	0	1	6.5	1	8.5	10	5.33333	7.33333	1	0	1.58	126.3	50.5929	1	1	134	1	40	1	WEDNESDAY	2	1023.62	32.26	133	5.42	41.15	20.09	95.04	12.6062	51.9724	36.1804	17.6638	0	0
268	67	1	23	0	0	0	0	0	0	0	1	0	1	0.5	1	60	5	9	5	9	5	3.91667	3.91667	0	0	1.5	72.7	32.3111	1	1	100	1	39	1	WEDNESDAY	2	860.02	46.71	136.25	10.1	14.36	4.78	128.36	21.7251	63.3706	15.0276	5.00221	0	0
269	54	0	0	1	2	0	0	0	0	0	1	0	0	0	0	0	23	7.5	1	8	30	8	6.5	1.25	1	1.6	91.2	35.625	1	1	113	1	39	1	WEDNESDAY	2	2269.71	163.52	137.8	11.77	114.5	48.34	592.51	28.8178	24.285	45.4023	19.1681	0	1
270	51	0	0	0	0	0	0	0	0	0	1	0	0	0	0	0	1	6	1	8	20	4.66667	6.66667	1	0	1.63	93.8	35.3043	1	1	110	1	39	1	WEDNESDAY	2	1337.43	72.32	168.32	16.9	41.18	11.83	140.98	21.6295	50.3413	27.7114	7.96079	0	0
271	42	1	4	0	0	0	0	0	0	0	0	0	0	0	0	0	22	4	21.5	7	5	5.91667	9.41667	1.25	1	1.56	73.7	30.2844	1	1	89	1	36	1	WEDNESDAY	2	1220.95	51.05	139.58	9.3	50.9	18.01	225.59	16.7247	45.7283	37.52	13.2757	0	0
272	67	1	4	1	1	1	10	0	0	0	1	0	0	0	0	0	23	7.5	23	9	10	8.33333	9.83333	0.75	0	1.64	71.4	26.5467	0	0	98	1	35	0	WEDNESDAY	2	1338.37	89.73	205.2	6.25	21.27	6.46	185.03	26.8177	61.3283	14.3032	4.34409	0	0
273	56	0	0	0	0	0	0	0	0	0	1	1	0	0	0	0	23	6	23	9	40	6.33333	9.33333	1.5	1	1.6	65.3	25.5078	1	0	96	1	34	0	WEDNESDAY	2	1499.13	43.46	236.23	15.08	42.87	15.26	21.88	11.5961	63.0312	25.7369	9.16131	0	0
274	52	1	5	0	0	0	0	0	0	0	1	0	1	3	0	0	22.5	6	22.5	7	5	7.41667	8.41667	0.5	0	1.64	60.2	22.3825	0	0	85	0	32	0	WEDNESDAY	2	1880.03	115.08	218.73	11.84	60.77	22.23	378.16	24.4847	46.5376	29.0916	10.6419	0	0
275	26	0	0	0	0	0	0	0	0	0	0	0	0	0	0	0	3	11	2.5	9	5	7.91667	6.41667	1.25	1	1.63	96.3	36.2452	1	1	103	1	95	1	WEDNESDAY	2	1431.15	68.88	185.58	14.34	44.89	7.88	301.34	19.2517	51.8688	28.2297	4.95546	0	0
276	59	0	0	0	0	0	0	0	0	0	1	0	0	0	0	0	23	6.5	23	7.5	10	7.33333	8.33333	0.5	0	1.57	83.3	33.7945	1	1	111	1	40	1	TUESDAY	2	1684.25	64.8	198.6	13.1	68.92	31.5	156.07	15.3896	47.1664	36.8283	16.8324	0	0
277	72	1	20	0	0	1	1	0	0	0	1	1	0	0	1	140	23	10	23	10	10	10.8333	10.8333	0	0	1.5	64.1	28.4889	1	1	106	1	35	0	MONDAY	2	965.68	50.03	136.78	11.55	24.01	5.36	140.23	20.7232	56.6564	22.377	4.99544	0	0
278	71	1	6	0	0	1	6	0	0	0	1	0	0	0	0	0	24	8.5	24	8.5	20	8.16667	8.16667	0	0	1.52	54.9	23.7621	0	0	89	1	33.5	0	TUESDAY	2	1643.1	71.31	184.18	17.38	71.54	27.3	192.64	17.3599	44.8372	39.1857	14.9534	0	1
279	32	0	0	0	0	0	0	0	0	0	0	0	0	0	1	420	1	9	2	10	10	7.83333	7.83333	1	0	1.58	89.4	35.8116	1	1	99.5	1	30	0	TUESDAY	2	1293.03	62.78	182.5	19.73	34.12	10.05	132.96	19.421	56.4565	23.7489	6.9952	0	0
280	50	1	6	1	1	1	6	0	0	0	0	1	1	8.33333	0	0	21	6.5	21	6.5	10	9.33333	9.33333	0	0	1.83	112.8	33.6827	1	1	119.8	1	45	1	TUESDAY	2	1866.27	85.31	262.27	38.29	61.63	16.85	176.8	18.2846	56.2127	29.7208	8.12583	0	0
281	67	0	0	1	5	1	1	0	1	1	1	0	0	0	0	0	2	3.5	2	3.5	30	1	1	0	0	1.6	64.2	25.0781	0	0	89.4	1	35	0	TUESDAY	2	1266.94	78.93	167.92	11.76	27.06	10.33	187.64	24.9199	53.0159	19.2227	7.33815	0	0
282	66	1	4	1	4	1	4	0	0	0	1	0	1	2	1	80	24	7	24	7	10	6.83333	6.83333	0	0	1.6	91.4	35.7031	1	1	115.8	1	40	1	TUESDAY	2	178.56	5.8	34.48	1.86	2.03	0.09	0	12.9928	77.2401	10.2319	0.453629	0	1
283	79	1	5	1	5	1	5	0	0	0	1	0	0	0	1	710	22	6.5	22	6.5	120	6.5	6.5	0	0	1.65	65.5	24.0588	0	0	98.7	1	34.5	0	TUESDAY	2	1002.51	60.38	72.75	4.88	51.39	14.64	175.68	24.0915	29.0271	46.1352	13.143	0	1
284	60	0	0	0	0	1	0	0	0	0	1	0	1	4.2	1	225	22	6	21	7	30	7.5	9.5	0	0	1.57	75	30.4272	1	1	100.2	1	38.2	1	TUESDAY	2	672.34	20.58	99.87	4.75	21.05	1.55	0	12.2438	59.4164	28.1777	2.07484	0	0
285	52	1	26	1	6	0	0	0	0	0	1	1	0	0	0	0	2	5	2	5	40	2.33333	2.33333	0	0	1.64	73.6	27.3647	1	0	89.7	1	32.3	0	TUESDAY	2	900.11	34.15	135.16	8.86	25.24	10.39	51.9	15.1759	60.0638	25.2369	10.3887	0	0
286	67	1	10	1	12	1	10	1	0	0	0	0	0	0	1	180	24	6	24	6	10	5.83333	5.83333	0	0	1.76	92.4	29.8295	1	1	110	1	44.5	1	TUESDAY	2	1593.23	76.79	158.58	11.23	71.34	21.41	183.47	19.2791	39.8135	40.2993	12.0943	0	1
287	20	0	0	0	0	0	0	0	0	0	0	0	1	0.36	0	0	23	7	1	12	10	7.83333	10.8333	3.5	1	1.59	69	27.2932	1	0	88	0	35	0	TUESDAY	2	1780.86	58.6	216.83	7.44	63.2	10.75	133.56	13.1622	48.7023	31.9396	5.43277	0	0
288	82	1	4	0	0	1	4	0	1	1	1	0	0	0	0	0	22	7	22	7	30	8.5	8.5	0	0	1.55	50.1	20.8533	0	0	82	0	29	0	SUNDAY	1	1061.66	14.24	202.53	2.8	22.96	4.48	0	5.36518	76.3069	19.4639	3.79783	1	1
289	58	0	0	0	0	0	0	0	0	0	1	0	1	1.456	1	100	22	6	22	6	5	7.91667	7.91667	0	0	1.6	63.6	24.8437	0	0	89	1	36	1	SUNDAY	1	981.95	26.09	153.53	10.92	30.44	8.89	261.5	10.6278	62.5409	27.8996	8.14807	0	0
290	58	0	0	0	0	0	0	0	0	0	1	1	1	0.7	0	0	3	8	7	10	30	4.5	2.5	3	1	1.52	53	22.9398	0	0	77	0	34	0	SUNDAY	1	1386.18	69.96	141.53	9.27	44.65	15.73	103.61	20.1879	40.8403	28.9897	10.213	0	1
291	64	0	0	0	0	0	0	0	0	0	1	0	0	0	0	0	19	7.5	19	7.5	20	12.1667	12.1667	0	0	1.7	80	27.6817	1	1	94	1	40	1	SUNDAY	1	965.85	38.92	119.12	10.2	36.98	9.93	88.94	16.1184	49.3327	34.4588	9.25299	0	0
292	58	1	5	0	0	0	0	0	0	0	1	0	0	0	0	0	21	6	21	6	30	8.5	8.5	0	0	1.4	52.4	26.7347	1	0	87	0	33	0	SUNDAY	1	814.41	42.94	85.27	7.18	33.49	14.07	118.5	21.0901	41.8806	37.0096	15.5487	0	1
293	67	1	3	0	0	0	0	0	0	0	0	0	1	0.326666	1	60	20	6.5	20	8	5	10.4167	11.9167	0.75	0	1.7	71	24.5675	0	0	102.5	1	39	0	SUNDAY	1	1295.21	58	151.66	6.34	49.07	16.38	169.28	17.9122	46.8372	34.0972	11.3819	0	0
294	52	1	4	0	0	0	0	0	0	0	1	0	0	0	0	0	22	7.5	22	7.5	30	9	9	0	0	1.59	80.9	32.0003	1	1	103.5	1	5	0	SUNDAY	1	1329.27	58.3	190.31	19.26	38.34	10.05	337.99	17.5435	57.2675	25.9586	6.80449	0	0
295	38	0	0	0	0	0	0	0	0	0	0	0	0	0	0	0	22	6	22	6	10	7.83333	7.83333	0	0	1.67	69.1	24.7768	0	0	89	1	34	0	SUNDAY	1	1321.77	62.09	125.28	11.1	62.18	26.36	548.5	18.79	37.9128	42.3387	17.9487	0	1
296	58	1	20	1	1	1	20	0	0	0	0	0	0	0	0	0	24	6.5	23	7	5	6.41667	7.91667	0.25	0	1.75	88.6	28.9306	1	0	115.5	1	44	1	SUNDAY	1	1113.36	58.04	78.79	4.14	61.64	14.58	143.67	20.8522	28.3071	49.8275	11.7859	0	1
297	66	1	4	0	0	0	0	0	0	0	1	1	1	1.75	0	0	1.5	5.5	1.5	6	10	3.83333	4.33333	0.25	0	1.5	61.4	27.2889	1	1	95.5	1	33	0	TUESDAY	2	1295.36	55.07	136.63	10.18	57.82	17.1	16.51	17.0053	42.1906	40.1726	11.8809	0	1
298	68	1	50	0	0	1	50	0	0	1	1	0	0	0	1	100	21	5	21	5.5	15	7.75	8.25	0.25	0	1.59	61.5	24.3266	0	0	100	1	36	1	TUESDAY	2	1333.03	76.4	155.47	7.84	41.8	14.1	179.68	22.9252	46.6516	28.2214	9.51967	0	0
299	57	0	0	0	0	0	0	0	0	0	1	1	0	0	0	0	22	5	22	5	30	6.5	6.5	0	0	1.65	63	23.1405	0	0	82	0	35	0	TUESDAY	2	449.62	6.5	66.1	2.53	17.7	2.66	0	5.78266	58.8052	35.4299	5.3245	1	0
300	51	1	10	0	0	0	0	0	0	0	1	0	0	0	1	0	23.5	5	23.5	5	5	5.41667	5.41667	0	0	1.52	68.2	29.5187	1	0	87.5	0	40.5	1	TUESDAY	2	2147.54	82.02	219.03	17.89	104.63	37.22	263.21	15.277	40.7964	43.8488	15.5983	0	1
301	71	1	8	0	0	1	8	0	0	0	0	0	1	1.4	0	0	22	2	22	2	30	3.5	3.5	0	0	1.57	78.7	31.9283	1	1	104.5	1	42	1	WEDNESDAY	2	1477.18	57.3	199.8	24.9	53.26	21.57	147	15.5161	54.1031	32.4497	13.1419	0	0
302	13	0	0	0	0	0	0	0	0	0	0	0	0	0	0	0	23	10	24	12	15	10.75	11.75	1.5	1	1.65	53	19.4674	0	0	70	0	33	0	WEDNESDAY	2	1898.11	59.16	301.87	19.69	41.3	13.94	146.96	12.4671	63.6149	19.5826	6.60973	0	0
303	37	1	6	1	6	1	6	0	0	0	0	1	1	1.75	0	0	24	10	24	9	30	9.5	8.5	0.5	0	1.63	64.6	24.3141	0	0	92	1	36	1	WEDNESDAY	2	887.58	38.11	121.25	8.41	26.96	8.24	79.86	17.1748	54.643	27.3373	8.3553	0	0
304	68	1	40	1	5	1	5	0	0	0	1	1	0	0	0	0	22	6	23	6	5	7.91667	6.91667	0.5	0	1.63	69.2	26.0454	0	0	96	1	35.8	1	WEDNESDAY	2	1646.76	71.13	188.61	12.65	65.41	19.9	187.91	17.2776	45.8136	35.7484	10.8759	0	0
305	26	0	0	0	0	0	0	0	0	0	0	0	0	0	0	0	23	8	23	8	30	8.5	8.5	0	0	1.65	57	20.9366	0	0	78	0	33	0	WEDNESDAY	2	1266	69.74	126.37	6.25	51.38	18.78	224.08	22.0348	39.9273	36.5261	13.3507	0	1
306	57	1	1	0	0	1	5	0	0	0	1	0	0	0	0	0	21	8.5	21	8.5	30	11	11	0	0	1.64	100	37.1802	1	1	122	1	40	1	WEDNESDAY	2	1736.81	91.99	203.12	15.94	60.93	22.33	222.7	21.186	46.78	31.5734	11.5712	0	0
307	60	0	0	0	0	0	0	0	0	0	0	0	1	0.35	0	0	21	5	21	5	5	7.91667	7.91667	0	0	1.92	107	29.0256	1	0	115.5	1	43	1	WEDNESDAY	2	1859.85	120.77	191.1	13.75	65.49	25.14	357.58	25.9741	41.1001	31.6913	12.1655	0	1
308	54	1	20	1	20	1	20	0	0	0	1	0	1	0.163333	1	180	24	6.5	24	8	15	6.25	7.75	0.75	0	1.61	76.8	29.6285	1	0	110	1	35.9	1	WEDNESDAY	2	1713.83	23.54	270.43	13.13	66.38	33.74	134.82	5.49413	63.1171	34.8588	17.7182	1	0
309	68	1	20	1	5	0	0	0	0	0	0	0	1	1.4	1	225	23	6	23	6	5	6.91667	6.91667	0	0	1.75	76	24.8163	0	0	104	1	41.5	1	WEDNESDAY	2	2328.19	86.2	314.22	16.3	80.31	21.64	333.58	14.8098	53.9853	31.0451	8.3653	0	0
310	53	0	0	0	0	0	0	0	0	0	0	0	1	0.326667	1	360	23	7	23	7	5	7.91667	7.91667	0	0	1.71	82	28.0428	1	0	95.6	0	40	1	SUNDAY	1	1590.42	81.7	200.38	12.52	49.2	17.56	218.03	20.548	50.3968	27.8417	9.937	0	0
311	64	0	0	0	0	0	0	0	0	0	1	0	1	0.5	0	0	24	8	24	9	30	7.5	8.5	0.5	0	1.55	61	25.3902	0	0	87	0	38	1	TUESDAY	2	1367.83	71.43	176.97	10.6	41.67	15.75	163.86	20.8886	51.752	27.4179	10.3631	0	0
312	43	0	0	1	6	0	0	1	0	0	0	1	0	0	1	280	1	7.5	1	7.3	5	6.41667	6.21667	0.1	0	1.8	65	20.0617	0	0	75.5	0	39.5	1	WEDNESDAY	2	1341.18	72.47	141.97	6.87	53.04	21.99	205.28	21.6138	42.3418	35.5925	14.7564	0	1
313	61	1	20	0	0	0	0	0	0	0	0	0	1	5.25	1	135	23	5.5	23	5.5	5	6.41667	6.41667	0	0	1.78	112	35.3491	1	1	120.5	1	45	1	WEDNESDAY	2	1879.54	73.35	138.55	14.57	113.59	46.08	229.79	15.6102	29.4859	54.3915	22.065	0	1
314	54	0	0	1	5	0	0	0	0	0	0	0	0	0	0	0	24	3	24	3	240	-1	-1	0	0	1.6	78	30.4687	1	1	107	1	39	1	WEDNESDAY	2	1878.63	87.05	221.07	15.25	71.34	27.59	241.8	18.5348	47.0705	34.177	13.2176	0	0
315	63	1	10	1	10	1	10	0	1	1	0	0	1	0.163333	0	0	22	4.5	22	4.5	5	6.41667	6.41667	0	0	1.75	84	27.4286	1	1	107.5	1	43	1	WEDNESDAY	2	1409.03	83.11	176.33	9.83	38.22	11.99	168.14	23.5935	50.0571	24.4125	7.65846	0	0
316	73	0	0	0	0	0	0	0	0	0	1	0	0	0	1	120	22.5	7.5	22.5	8	5	8.91667	9.41667	0.25	0	1.5	65	28.8889	1	1	98	1	33	0	WEDNESDAY	2	2096.15	132.73	250.25	15.57	62.27	27.07	389.27	25.3283	47.7542	26.7362	11.6227	0	0
317	56	0	0	0	0	1	3	0	0	0	1	0	0	0	1	80	23	6	23	6	15	6.75	6.75	0	0	1.52	56	24.2382	0	0	87.5	0	34	0	WEDNESDAY	2	1439.96	59.04	142.67	7.17	72.77	10.78	275.32	16.4005	39.6317	45.4825	6.73769	0	1
318	53	0	0	0	0	1	1	0	0	0	1	0	0	0	0	0	22	8.5	22	8.5	5	10.4167	10.4167	0	0	1.65	62	22.7732	0	0	87.7	0	33.5	0	TUESDAY	2	2219.5	65.27	309.86	12.88	82.7	19.51	241.51	11.763	55.8432	33.5346	7.91124	0	0
319	43	0	0	0	0	0	0	0	0	0	0	0	1	4.2	0	0	22	6	22	6	15	7.75	7.75	0	0	1.73	77	25.7276	1	0	90.7	0	38	0	WEDNESDAY	2	1356.82	58.28	127.14	16.45	67.62	23.46	167.7	17.1814	37.4818	44.8534	15.5614	0	1
320	24	0	0	0	0	0	0	0	0	0	0	0	1	4.2	1	45	24	9	24	9	30	8.5	8.5	0	0	1.78	97	30.6148	1	1	108.3	1	42.5	1	WEDNESDAY	2	987.31	83.73	89.99	7.79	30.48	11.98	203.98	33.9225	36.4587	27.7846	10.9206	0	1
321	25	0	0	0	0	0	0	0	0	0	0	0	0	0	0	0	24	9	24	9	5	8.91667	8.91667	0	0	1.6	54.1	21.1328	0	0	70.5	0	30.5	0	WEDNESDAY	2	1356.73	59.11	162.97	9.58	52.88	11.18	182.59	17.4272	48.0479	35.0785	7.41636	0	0
322	59	1	9	0	0	1	30	0	0	0	0	0	1	0.24	1	495	23.5	7.5	23.5	9	5	7.91667	9.41667	0.75	0	1.71	83	28.3848	1	0	99.5	0	39.5	1	WEDNESDAY	2	1063.1	66.47	132.01	6.98	28.58	4.82	222.9	25.0099	49.6698	24.1953	4.08052	0	0
323	47	0	0	0	0	0	0	0	0	0	0	0	0	0	0	0	24	7.5	24	8.5	15	7.25	8.25	0.5	0	1.64	72.6	26.9929	1	0	95	0	37	0	WEDNESDAY	2	965.34	51.12	140.62	7.49	19.74	4.5	135.32	21.1822	58.2676	18.4039	4.19541	0	0
324	67	0	0	0	0	0	0	0	0	1	1	0	0	0	0	0	23	5	23	5	35	5.41667	5.41667	0	0	1.75	79	25.7959	0	0	98	1	36	1	WEDNESDAY	2	616.48	17.01	118.52	13.89	7.7	0.68	0	11.0369	76.9011	11.2412	0.992733	0	1
325	69	1	1	0	0	0	0	0	0	0	1	0	0	0	0	0	23	8	23	9.5	5	8.91667	10.4167	0.75	0	1.6	53	20.7031	0	0	98	1	30.8	0	WEDNESDAY	2	1141.39	35.18	176.19	10.61	35.53	13.34	148.53	12.3288	61.7458	28.0158	10.5188	0	0
326	72	0	0	0	0	0	0	0	0	0	0	0	1	4.2	0	0	23	6	23	6.5	5	6.91667	7.41667	0.25	0	1.99	109	27.5246	1	1	132.5	1	44.5	1	WEDNESDAY	2	1133.01	69.55	85.25	8.06	56.16	11.55	225.91	24.5541	30.0968	44.6104	9.17468	0	1
327	43	0	0	0	0	0	0	0	0	0	0	0	0	0	0	0	23.5	4	23.5	4	5	4.41667	4.41667	0	0	1.65	63	23.1405	0	0	96.5	1	33.8	0	WEDNESDAY	2	1652.51	89.34	199.51	9.8	55.61	12.13	1281.76	21.6253	48.2926	30.2867	6.60631	0	0
328	45	0	0	0	0	0	0	0	0	0	0	0	0	0	1	630	23	6	24	6	5	6.91667	5.91667	0.5	0	1.56	80	32.8731	1	1	87	0	35.5	1	SUNDAY	1	1130.09	49.64	111.05	13.06	54.47	18.48	119.21	17.5703	39.3066	43.3797	14.7174	0	1
329	63	1	3	0	0	1	3	0	0	0	0	0	1	0.7	1	30	23.5	5.5	23.5	7	5	5.91667	7.41667	0.75	0	1.68	82.5	29.2304	1	1	104.5	1	41	1	SUNDAY	1	1792.38	113.03	200.61	11.38	57.95	20.68	307.08	25.2246	44.7695	29.0982	10.384	0	1
330	83	1	8	1	8	0	0	0	0	0	0	0	0	0	1	280	21	6	21	6	5	8.91667	8.91667	0	0	1.72	74	25.0135	0	0	104	1	38.5	0	SUNDAY	1	1012.22	39.6	152.28	7.2	26.87	10.48	85.27	15.6488	60.1766	23.8911	9.31813	0	0
331	62	1	4	1	4	1	4	0	1	1	1	0	0	0	1	210	21	7.5	21	7.5	5	10.4167	10.4167	0	0	1.64	67	24.9108	0	0	96.5	1	36	1	SUNDAY	1	891	73.13	98.97	4.39	20.18	7.91	195.65	32.8305	44.431	20.3838	7.9899	0	1
332	54	0	0	0	0	1	6	0	0	0	1	0	1	0.24	1	100	23	5.5	23.5	7.5	5	6.41667	7.91667	1.25	1	1.5	69	30.6667	1	1	97.3	1	34	0	SUNDAY	1	1296.48	70.11	168.33	12.85	37.51	15.83	327.6	21.6309	51.9345	26.039	10.989	0	0
333	63	1	15	1	15	1	15	0	0	0	1	0	0	0	0	0	23	6	24	7	30	6.5	6.5	1	0	1.55	90	37.461	1	1	124	1	39	1	SUNDAY	1	1109.38	57.66	118.9	5.61	43.72	10.95	223.79	20.79	42.8708	35.4685	8.88334	0	1
334	45	1	8	0	0	1	8	0	0	0	0	0	0	0	0	0	24	7	1	7	30	6.5	5.5	0.5	0	1.8	114	35.1852	1	1	121.4	1	41.4	1	SUNDAY	1	1745.46	84.02	200.74	12.59	64.77	23.54	224.35	19.2545	46.0028	33.3969	12.1378	0	0
335	51	0	0	0	0	0	0	0	0	0	1	0	0	0	1	135	24	6	24	8	25	5.58333	7.58333	1	0	1.64	66	24.539	0	0	89.8	1	34	0	SUNDAY	1	1496.95	66.84	209.17	7.32	47.31	16.1	162.8	17.8603	55.8923	28.4438	9.67968	0	0
336	35	1	4	0	0	0	0	0	0	0	0	0	1	2.1	0	0	24	10	6	14	60	9	7	5	1	1.67	94	33.705	1	1	107.5	1	43.5	1	TUESDAY	2	1242.31	72.77	157.66	11.36	33.89	8.16	181.32	23.4305	50.7635	24.5518	5.91157	0	0
337	79	1	10	0	0	0	0	0	0	0	1	0	0	0	1	240	20	3	20	3	30	6.5	6.5	0	0	1.49	70.4	31.7103	1	1	91.5	1	32.5	0	TUESDAY	2	1692.38	93.49	146.73	11.17	80.69	30.6	259.58	22.0967	34.6802	42.9106	16.2729	0	1
338	65	0	0	0	0	0	0	0	0	0	1	0	0	0	0	0	24	8	24	8	60	7	7	0	0	1.56	57	23.4221	0	0	86.5	0	32.5	0	TUESDAY	2	1377.7	78.3	148.46	20.12	54.8	19.06	207.22	22.7335	43.1037	35.7988	12.4512	0	1
339	32	0	0	0	0	0	0	0	0	0	0	0	1	2.1	1	360	23	4	23	4	15	4.75	4.75	0	0	1.5	52	23.1111	0	0	72	0	34.5	0	TUESDAY	2	1173.86	41.5	163.22	11.89	38.91	13.22	111.35	14.1414	55.6182	29.8323	10.1358	0	0
340	51	0	0	0	0	1	3	0	0	0	1	0	0	0	1	240	21	6	21	6	5	8.91667	8.91667	0	0	1.64	76	28.257	1	0	101.5	1	38	1	TUESDAY	2	1023.57	68.76	116.27	10.79	29.92	10.88	138.9	26.8707	45.437	26.3079	9.56652	0	0
341	82	1	3	0	0	0	0	0	0	0	0	0	0	0	0	0	23	5	23	5.5	5	5.91667	6.41667	0.25	0	1.68	68	24.093	0	0	96	0	41.5	1	TUESDAY	2	1404.84	56.38	162.12	9.64	60.21	22.16	202.05	16.0531	46.1604	38.5731	14.1966	0	0
342	69	1	5	1	5	1	5	0	0	0	0	0	1	0.175	0	0	24	7	24	7	5	6.91667	6.91667	0	0	1.68	81	28.699	1	1	109	1	43.8	1	TUESDAY	2	1408.42	52.56	210.33	16.63	39.69	13.04	109	14.9274	59.735	25.3625	8.33274	0	0
343	57	0	0	0	0	0	0	0	0	0	0	1	1	0.7	0	0	23	6	23	6	2	6.96667	6.96667	0	0	1.73	64	21.3839	0	0	77.5	0	35	0	THURSDAY	2	1579.58	69.13	118.56	10.17	91.26	27.57	218.34	17.5059	30.0232	51.9974	15.7086	0	1
344	75	1	8	0	0	0	0	0	0	0	0	0	0	0	0	0	1	5	1	5	30	3.5	3.5	0	0	1.83	84	25.0829	0	0	102	0	40.3	1	THURSDAY	2	1189.67	49.22	164.52	8.99	36.44	12.11	146.95	16.5491	55.3162	27.5673	9.16136	0	0
345	23	0	0	0	0	0	0	0	0	0	0	1	1	1.4	1	450	23	6	4	12	60	6	7	5.5	1	1.75	80	26.1224	1	0	83	0	37.7	0	THURSDAY	2	1307.18	100.4	159.9	10.76	26.6	6.12	261.68	30.7226	48.9298	18.3142	4.21365	0	0
346	35	0	0	0	0	0	0	0	0	0	0	0	0	0	0	0	22	6	22	6	30	7.5	7.5	0	0	1.88	93	26.3128	1	0	103.5	1	41	1	THURSDAY	2	1652.07	95.88	224.42	15.55	40.36	12.23	295.35	23.2145	54.3367	21.987	6.66255	0	0
347	78	1	8	0	0	1	8	0	0	0	1	0	0	0	0	0	23	6.5	23	7	30	7	7.5	0.25	0	1.5	43	19.1111	0	0	77	0	31.5	0	THURSDAY	2	1072.07	35.48	164.72	14.26	32.49	16.84	122.24	13.2379	61.4587	27.2753	14.1371	0	0
348	52	1	15	1	20	1	8	1	1	1	0	0	0	0	0	0	21	6	24	7	30	8.5	6.5	2	1	1.55	82.9	34.5057	1	1	121.6	1	49.7	1	THURSDAY	2	984.96	38.89	144.01	6.97	28.41	13.97	87.77	15.7935	58.4836	25.9594	12.765	0	0
349	69	0	0	0	0	0	0	0	0	0	0	0	1	5.04	0	0	23	4	23	4	5	4.91667	4.91667	0	0	1.8	93	28.7037	1	1	104	1	40.2	1	THURSDAY	2	1282.64	100.37	104.72	10.37	49.47	20.94	231.4	31.3011	32.6576	34.712	14.6931	0	1
350	42	0	0	0	0	1	1	0	0	0	0	0	1	2.1	0	0	24	5.5	24	7	30	5	6.5	0.75	0	1.6	65	25.3906	1	0	95	1	37	1	THURSDAY	2	1127.64	96.78	135.82	10.5	21.87	6.09	261.68	34.3301	48.1785	17.455	4.86059	0	0
351	41	0	0	0	0	0	0	0	0	0	0	0	1	2.1	0	0	2	6.5	2	9	5	4.41667	6.91667	1.25	1	1.65	102	37.4656	1	1	107	1	34.5	0	THURSDAY	2	1289.07	49.3	177.43	12.56	41.59	15.18	122.6	15.2979	55.0567	29.0372	10.5983	0	0
352	27	0	0	0	0	0	0	0	1	1	0	0	0	0	1	300	24	7.5	1	7.5	90	6	5	0.5	0	1.52	106	45.8795	1	1	109	1	44	1	TUESDAY	2	1635.65	67.09	223.21	11.53	52.81	21.55	419.61	16.4069	54.5863	29.0582	11.8577	0	0
353	31	0	0	0	0	0	0	0	0	0	0	0	0	0	0	0	24	7	24	7	5	6.91667	6.91667	0	0	1.76	115	37.1255	1	1	121.7	1	48	1	TUESDAY	2	1439.92	38.96	251.07	11.92	31.7	9.88	66.18	10.8228	69.7455	19.8136	6.17534	0	1
354	67	1	15	1	15	0	0	0	0	1	0	0	1	7	1	240	22.5	6	22.5	6	120	5.5	5.5	0	0	1.76	75	24.2123	0	0	96	0	39	0	SUNDAY	1	2225.13	163.39	150.82	18	104.09	30.48	560.53	29.3718	27.1121	42.1014	12.3283	0	1
355	47	1	15	0	0	0	0	0	1	1	1	0	0	0	0	0	24.5	9.5	1	11.5	120	7	8.5	1.25	1	1.49	104	46.8447	1	1	120	1	41	1	SUNDAY	1	1656.78	205.73	131.24	6.31	29.97	6.71	567.06	49.6698	31.6856	16.2804	3.64502	1	1
356	80	1	15	0	0	0	0	0	0	0	0	0	1	0.75	1	300	1	6.5	1	7.5	60	4.5	5.5	0.5	0	1.56	69	28.3531	1	1	103	1	39	1	TUESDAY	2	1013.47	48.41	128.37	11.42	35.27	9.86	109.84	19.1066	50.6655	31.3211	8.75606	0	0
357	73	1	6	1	6	0	0	0	0	0	1	0	0	0	0	0	1.5	8	1.5	9	10	6.33333	7.33333	0.5	0	1.5	63	28	1	1	101	1	34	0	SUNDAY	1	1139.81	77.49	126.02	7.85	35.49	13.43	328.77	27.194	44.2249	28.0231	10.6044	0	1
358	54	1	9	1	9	0	0	0	0	1	0	0	1	1	0	0	20.5	2	21	2.5	60	4.5	4.5	0.5	0	1.65	110	40.404	1	1	101	1	37	1	SUNDAY	1	633.44	16.02	129.68	6	9.32	2.56	67.88	10.1162	81.8894	13.242	3.63728	0	1
359	42	0	0	1	4	0	0	0	0	0	0	1	1	10	0	0	21.5	7	1	9	5	9.41667	7.91667	2.75	1	1.6	76	29.6875	1	0	100	1	35	0	SUNDAY	1	1010.1	69.51	99.82	14.44	36.18	16.22	233.56	27.526	39.5288	32.2364	14.452	0	1
360	52	1	20	0	0	0	0	0	1	1	1	0	0	0	1	225	21	4	21	3.5	60	6	5.5	0.25	0	1.63	72	27.0993	1	0	107	1	35	0	SUNDAY	1	733.27	32.31	97.8	11.67	25.25	7.6	56.43	17.6252	53.3501	30.9913	9.32808	0	0
361	56	1	12	1	1	0	0	0	0	0	0	0	0	0	0	0	22.5	5.5	22.5	5.5	5	6.91667	6.91667	0	0	1.58	58	23.2335	0	0	80	0	33	0	SUNDAY	1	1222.33	58.6	186.31	13.17	28.27	7.69	143.1	19.1765	60.9688	20.8152	5.66214	0	0
362	71	1	11	1	11	0	0	0	0	1	1	0	0	0	0	0	21.5	9	21.5	22.5	10	11.3333	24.8333	6.75	1	1.6	68	26.5625	0	0	89	1	34	0	MONDAY	2	1231.39	63.31	190.42	22.65	27.95	4.91	106.94	20.5654	61.8553	20.4281	3.58863	0	0
363	57	1	10	0	0	0	0	0	0	0	1	1	0	0	1	240	23	7	24	8	5	7.91667	7.91667	1	0	1.61	61	23.533	0	0	83	0	35	0	MONDAY	2	1460.77	92.91	133.15	11.95	60.49	25.88	252.06	25.4414	36.4602	37.2687	15.945	0	1
364	49	1	10	0	0	0	0	0	0	1	0	0	0	0	0	0	24	8	24	11	120	6	9	1.5	1	1.62	63	24.0055	0	0	94	1	34	0	MONDAY	2	1461.32	96.16	202.88	20.05	27.47	7.99	203.92	26.3214	55.5334	16.9183	4.92089	0	0
365	57	0	0	1	5	0	0	0	0	0	0	0	1	0.142857	1	40	1	8	1	8	10	6.83333	6.83333	0	0	1.75	79	25.7959	1	0	97	0	39	0	TUESDAY	2	1421.52	84.66	156.18	14.61	51.22	19.3	240.86	23.8224	43.9473	32.4287	12.2193	0	1
366	66	1	13	0	0	0	0	0	0	0	1	0	0	0	0	0	24.5	6.5	24.5	6.5	60	5	5	0	0	1.52	76	32.8947	1	1	115	1	42	1	TUESDAY	2	1340.84	80.56	147.1	10.16	47.7	21	271.14	24.0327	43.8829	32.0172	14.0956	0	1
367	56	1	20	0	0	0	0	0	0	1	0	1	0	0	0	0	4	11.5	4	12	200	4.16667	4.66667	0.25	0	1.75	98	32	1	1	109	1	40	1	TUESDAY	2	2792.9	135.9	272.93	38.18	130.66	49.12	439.21	19.4636	39.0891	42.1046	15.8287	0	1
368	71	1	40	1	5	0	0	0	0	0	1	0	0	0	0	0	23	7.5	23	8.5	120	6.5	7.5	0.5	0	1.54	90	37.9491	1	1	119	1	44	1	MONDAY	2	1235.81	66.51	168.69	13.55	34.06	6.75	118.06	21.5276	54.6006	24.8048	4.9158	0	0
369	50	1	4	0	0	0	0	0	0	1	1	1	1	7	0	0	22.5	5.5	23.5	7.5	120	5	6	1.5	1	1.53	68	29.0487	1	0	97	1	33	0	TUESDAY	2	1620.31	75.58	168.39	3.78	69.76	28.7	227.63	18.6582	41.5698	38.7481	15.9414	0	1
370	58	1	7	0	0	0	0	0	0	0	0	0	1	0.0285714	1	120	22.5	7	24	7	120	6.5	5	0.75	0	1.68	91.2	32.3129	1	1	106	1	42	1	TUESDAY	2	1921.75	108.46	203.97	18.59	74.71	34.4	366.41	22.5753	42.4551	34.9884	16.1103	0	1
371	70	1	35	0	0	0	0	0	0	0	0	0	1	0.142857	1	240	19.5	6.5	20	6.5	10	10.8333	10.3333	0.25	0	1.74	69	22.7903	0	0	84	0	36	0	TUESDAY	2	1814.96	73.3	217.36	11.68	72.78	39.64	303.21	16.1546	47.9041	36.0901	19.6566	0	0
372	58	1	6	1	18	0	0	0	0	0	0	0	0	0	0	0	22.5	7.5	24	10	10	8.83333	9.83333	2	1	1.67	69	24.7409	0	0	97	0	39	0	TUESDAY	2	1003.81	63.76	158.32	15.59	12.37	2.97	106.94	25.4072	63.0876	11.0907	2.66285	0	0
373	64	1	6	0	0	0	0	0	0	0	0	0	0	0	1	120	21.5	6.5	22	6.5	10	8.83333	8.33333	0.25	0	1.69	79	27.6601	1	1	107	1	42	1	MONDAY	2	1728.03	60.97	211.32	8.84	74.45	14.41	196.45	14.1132	48.9158	38.7754	7.50508	0	0
374	51	1	25	1	35	0	0	1	0	0	0	0	0	0	0	0	22	8	23	8.5	10	9.83333	9.33333	0.75	0	1.75	82	26.7755	1	0	90	0	41	1	MONDAY	2	1098.8	137.08	107.28	13.3	12.9	3.84	356.46	49.9017	39.0535	10.5661	3.14525	1	1
375	43	0	0	0	0	1	3	0	0	1	0	0	0	0	0	0	2	9	2	11	30	6.5	8.5	1	0	1.59	59	23.3377	0	0	88	0	37	1	WEDNESDAY	2	1128.9	37.29	160.89	10.07	37.48	16.12	53.47	13.2129	57.0077	29.8804	12.8514	0	0
376	47	1	4	0	0	0	0	0	0	1	0	0	0	0	1	150	22.5	6	22.5	6.5	120	5.5	6	0.25	0	1.67	81	29.0437	1	0	107	1	42	1	WEDNESDAY	2	1423.75	77.4	173.72	17.05	48.21	3.08	263.21	21.7454	48.8063	30.4752	1.94697	0	0
377	52	1	20	0	0	0	0	0	1	1	1	0	0	0	0	0	24	9.5	24	9.5	200	6.16667	6.16667	0	0	1.53	62	26.4855	1	0	103	1	38	1	WEDNESDAY	2	774.29	66.64	55.67	7.16	30.23	13.05	226.66	34.4264	28.7593	35.138	15.1687	0	1
378	63	1	15	0	0	0	0	0	0	0	1	0	0	0	0	0	21	6.5	21	6.5	30	9	9	0	0	1.77	77	24.5779	0	0	100	1	39	1	TUESDAY	2	1131.91	94.92	114.08	15.08	31.06	10.99	221.53	33.5433	40.3142	24.6963	8.73833	0	1
379	56	1	36	0	0	0	0	0	0	1	0	0	0	0	0	0	1	8	2	10	60	6	7	1.5	1	1.5	98	43.5556	1	1	112	1	37	1	TUESDAY	2	953.02	28.05	148.45	12.85	30.64	6.14	74.64	11.7731	62.3072	28.9354	5.79841	0	0
380	48	1	16	1	16	0	0	1	0	1	1	0	0	0	0	0	24	7	24	9	200	3.66667	5.66667	1	0	1.55	104	43.2882	1	1	131	1	41	1	MONDAY	2	1064.17	43.96	195.58	8.88	14.48	5.46	111.38	16.5237	73.5146	12.2462	4.61768	0	1
381	65	1	10	1	10	0	0	0	0	1	0	0	1	7	1	480	23	3	23	3	120	2	2	0	0	1.72	107	36.1682	1	1	122	1	45	1	MONDAY	2	1294.94	78.67	124.9	7.44	52.1	22.85	255.78	24.3007	38.5809	36.2102	15.881	0	1
382	54	1	10	0	0	0	0	0	0	0	1	1	0	0	0	0	22.5	5	23	8	10	6.33333	8.83333	1.75	1	1.57	56	22.719	0	0	78	0	34	0	MONDAY	2	1535.45	85.86	175.85	8.86	54.11	18.55	204.8	22.3674	45.8107	31.7164	10.873	0	0
383	59	1	6	0	0	0	0	0	0	0	1	0	0	0	1	120	23.5	6	23.5	6	30	6	6	0	0	1.54	63.3	26.6908	1	0	88	0	35	0	MONDAY	2	1710.6	123.68	134.96	12.48	74.94	29.68	333.66	28.9208	31.5585	39.4283	15.6156	0	1
384	54	1	28	1	2	0	0	0	0	0	1	0	0	0	0	0	1	7	1	7	20	5.66667	5.66667	0	0	1.52	59	25.5367	1	0	98	1	36	1	TUESDAY	2	1538.4	72.68	172.44	11.34	63.2	21.16	216.78	18.8976	44.8362	36.9735	12.3791	0	1
385	53	0	0	0	0	1	1	0	0	0	0	0	1	0.142857	0	0	24	7	24	7	60	6	6	0	0	1.49	67.4	30.359	1	1	97	1	33	0	TUESDAY	2	1010.32	78.68	87.14	15.22	38.4	18.12	254.3	31.1505	34.5	34.207	16.1414	0	1
386	65	1	10	1	4	0	0	0	0	0	0	0	1	0.28	1	120	24	6	24	6	30	5.5	5.5	0	0	1.7	73	25.2595	0	0	100	0	41	1	TUESDAY	2	1559.09	94.76	166.87	11.23	56.39	17.68	262.85	24.3116	42.8122	32.5517	10.206	0	1
387	62	1	20	0	0	1	20	0	0	0	1	0	0	0	1	120	22	7	23.5	10	30	8.5	10	2.25	1	1.38	66	34.6566	1	1	107	1	41	1	TUESDAY	2	970.62	48.52	138.56	14.07	26.68	8.63	108.39	19.9955	57.1016	24.7388	8.0021	0	0
388	60	1	40	1	6	0	0	0	0	1	1	0	0	0	0	0	20	7	20	11	120	9	13	2	1	1.58	82	32.8473	1	1	104	1	39	1	TUESDAY	2	1499.49	83.92	119.49	15.95	75.78	21.63	449.71	22.3863	31.8748	45.4835	12.9824	0	1
389	55	1	10	1	10	0	0	0	0	0	1	1	0	0	1	160	20.5	7	20.5	7	30	10	10	0	0	1.59	66	26.1066	1	0	99	1	35	0	TUESDAY	2	1369.62	87.88	148.2	14.42	46.73	18.44	231.34	25.6655	43.2821	30.7071	12.1172	0	1
390	58	1	5	0	0	0	0	0	0	0	0	1	0	0	0	0	24	7	2	10	30	6.5	7.5	2.5	1	1.57	85	34.4842	1	1	105	1	42	1	WEDNESDAY	2	1136.92	47.25	112.74	11.18	53.86	10.88	1032.52	16.6239	39.6651	42.6362	8.61274	0	1
391	56	0	0	1	10	0	0	0	0	0	0	0	0	0	1	150	23	6.15	23	6.15	30	6.65	6.65	0	0	1.73	65	21.7181	0	0	78	0	37	0	TUESDAY	2	1176.78	69.42	105.54	9.16	54.75	28.47	225.39	23.5966	35.8742	41.8727	21.7738	0	1
392	58	0	0	0	0	1	5	0	1	1	1	0	0	0	0	0	22	8	22	8	5	9.91667	9.91667	0	0	1.51	64	28.0689	1	0	93	1	35	0	TUESDAY	2	774.01	23.94	101.24	10.72	31.12	15.99	77.92	12.3719	52.3197	36.1856	18.5928	0	0
393	39	0	0	0	0	1	1	0	0	0	0	0	0	0	0	0	7.5	12	23	8	30	4	8.5	6.25	1	1.56	89	36.5713	1	1	93	1	33	0	TUESDAY	2	1497.35	60.41	147.19	11.1	75.16	32.64	471.17	16.1378	39.3201	45.1758	19.6187	0	1
394	60	1	10	0	0	0	0	0	0	0	0	0	1	14	1	60	23.5	7.5	24	7.5	20	7.66667	7.16667	0.25	0	1.67	78	27.968	1	0	102	0	41	1	TUESDAY	2	1367.52	99.4	174.2	17.1	30.34	12.4	254	29.0745	50.9536	19.9675	8.16076	0	0
395	63	1	10	1	30	0	0	1	0	1	1	0	0	0	1	120	22	6	22.5	7	120	6	6.5	0.75	0	1.6	73	28.5156	1	1	104	1	39	1	TUESDAY	2	1317.84	58.26	179.55	11.74	40.51	21.02	164.69	17.6835	54.4983	27.6657	14.3553	0	0
396	62	0	0	0	0	1	5	0	0	1	1	0	0	0	0	0	22	6	22	6	200	4.66667	4.66667	0	0	1.6	61.5	24.0234	0	0	98	1	36	1	THURSDAY	2	1902.05	108.5	217.23	12.23	64.96	27.64	324.93	22.8175	45.6833	30.7374	13.0785	0	0
397	66	1	20	1	3	0	0	0	0	0	1	1	0	0	1	80	24.5	6	24.5	6	20	5.16667	5.16667	0	0	1.57	71	28.8044	1	1	107	1	37	1	FRIDAY	2	1218.65	58.62	171.99	7.15	32.57	6.65	118.98	19.241	56.4526	24.0537	4.91117	0	0
398	61	1	15	1	10	1	0.5	0	1	1	1	1	1	2	1	180	22.5	8	23.5	8	120	7.5	6.5	0.5	0	1.57	90	36.5126	1	1	108	1	43	1	FRIDAY	2	1860.02	103.8	202.04	21.7	70.08	13.19	189.36	22.3223	43.449	33.9093	6.38219	0	1
399	46	1	20	0	0	0	0	0	0	0	0	0	1	1.14286	0	0	22.5	5.5	22.5	11.5	30	6.5	12.5	3	1	1.69	72.5	25.3843	1	0	97	0	44	1	TUESDAY	2	1549.28	85.82	177.6	20.2	53.62	20.36	238.88	22.1574	45.8536	31.1487	11.8274	0	0
400	53	0	0	0	0	1	1	0	0	0	1	1	1	7	1	180	23	6.5	24.5	7	120	5.5	4.5	1	0	1.59	63	24.9199	0	0	96	1	40	1	WEDNESDAY	2	845.48	55.04	107.86	9.51	21.45	7.94	185.05	26.0396	51.029	22.8332	8.452	0	0
401	70	0	0	0	0	1	3	0	0	0	0	1	1	7	1	60	24	6	1	7	60	5	5	1	0	1.7	70	24.2215	0	0	98	0	38	0	WEDNESDAY	2	1406.13	69.72	126.63	4.87	67.25	25.15	225.72	19.8332	36.0223	43.0437	16.0974	0	1
402	72	1	10	0	0	0	0	0	0	0	1	0	0	0	0	0	24	7	1.5	9	30	6.5	7	1.75	1	1.49	69	31.0797	1	1	90	1	39	1	WEDNESDAY	2	1165.45	46.58	170.78	11.75	33.54	10.14	807.87	15.987	58.6143	25.9007	7.83045	0	0
403	54	1	10	0	0	0	0	0	0	1	1	1	0	0	1	360	22	5	22	6	180	4	5	23.5	1	1.65	80	29.3848	1	0	106	1	40	1	TUESDAY	2	923.42	46.64	96.31	7.16	39.29	14.4	587.09	20.2032	41.7188	38.2935	14.0348	0	1
404	62	1	10	1	5	0	0	1	0	1	1	0	0	0	0	0	23	5.15	24	5.15	60	5.15	4.15	0.5	0	1.47	71	32.8567	1	1	102	1	40	1	TUESDAY	2	1620.57	53.9	250.28	7.5	44.79	16.17	594.55	13.304	61.7758	24.8746	8.98017	0	0
405	54	1	1	0	0	0	0	0	0	0	0	0	0	0	1	60	24	5	24	6	20	4.66667	5.66667	0.5	0	1.69	98	34.3125	1	1	106	1	41	1	WEDNESDAY	2	1673.5	37.68	312.06	8.73	31.27	2.69	20.79	9.00627	74.5886	16.8169	1.44667	1	1
406	54	1	10	1	4	0	0	1	0	1	1	0	0	0	1	360	1	7	1	9	120	4	6	1	0	1.65	77	28.2828	1	0	107	1	38	1	TUESDAY	2	1565.4	77.47	167.56	12.92	64.15	20.72	216.78	19.7956	42.8159	36.8819	11.9126	0	1
407	57	0	0	1	13	1	10	1	0	0	1	0	0	0	0	0	24	6	1	9	15	5.75	7.75	2	1	1.55	65	27.0552	1	0	108	1	42	1	TUESDAY	2	1114.29	59.03	119.32	10.36	44.3	7.75	184.06	21.1902	42.8327	35.7806	6.25959	0	1
408	62	1	10	0	0	0	0	0	0	0	1	0	0	0	1	120	21.5	6	23	6.5	10	8.33333	7.33333	1	0	1.66	70	25.4028	0	0	96	1	39	1	TUESDAY	2	2301.08	110.04	244.77	14.27	99.97	25.63	428.16	19.1284	42.5487	39.1003	10.0244	0	1
409	61	1	5	0	0	0	0	0	0	0	0	1	1	3	1	#VALUE!	23	4	23.5	5.5	60	4	5	1	0	1.74	96	31.7083	1	1	116	1	46	1	TUESDAY	2	2287.48	165.3	169.56	5.74	100.46	41.36	565.64	28.9052	29.6501	39.5256	16.2729	0	1
410	74	1	1	0	0	0	0	0	0	0	0	1	0	0	0	0	1	8	2	10	30	6.5	7.5	1.5	1	1.7	87.8	30.3806	1	1	110	1	45	1	TUESDAY	2	1411.37	54.71	167.07	11.46	59.14	20.61	594.87	15.5055	47.3497	37.7123	13.1425	0	0
411	64	1	10	1	5	0	0	0	0	0	1	1	1	7	0	0	23.5	6	1	8	60	5.5	6	1.75	1	1.59	66	26.1066	0	0	97	1	38	1	TUESDAY	2	1106.91	96.45	88.76	10.45	39.03	14.82	239.72	34.8538	32.0749	31.7343	12.0498	0	1
412	64	0	0	1	5	0	0	0	0	0	0	0	0	0	0	0	22	8	22	8	20	9.66667	9.66667	0	0	1.85	79	23.0825	0	0	100	0	40	1	WEDNESDAY	2	1254.59	98.67	128.17	13.72	38.49	14.56	239.72	31.4589	40.8643	27.6114	10.4448	0	1
413	47	1	25	1	10	0	0	1	1	1	0	0	0	0	0	0	22	6.5	22	6.5	180	5.5	5.5	0	0	1.64	78	29.0006	1	0	107	1	43	1	WEDNESDAY	2	674.2	83.45	60.29	6.21	10.2	3.07	213.88	49.5105	35.7698	13.6161	4.09819	1	1
414	45	1	5	0	0	1	4	0	0	1	0	0	1	3	0	0	22	8.5	23	9.5	180	7.5	7.5	1	0	1.65	100	36.7309	1	1	119	1	44	1	WEDNESDAY	2	1324.18	91.24	139.8	10.32	41.86	15.8	288.76	27.5612	42.2299	28.4508	10.7387	0	1
415	44	1	3	0	0	1	2	0	0	0	0	0	1	0.285714	0	0	23.5	5.5	24	8	20	5.66667	7.66667	1.5	1	1.52	67	28.9993	1	0	96	1	34	0	WEDNESDAY	2	1673.1	108.51	133.4	17.8	78.65	34.7	332.42	25.9423	31.8929	42.3077	18.6659	0	1
416	70	0	0	1	14	1	14	1	0	1	1	0	0	0	0	0	1	8	2	9.5	180	4	4.5	1.25	1	1.65	98	35.9963	1	1	101	1	38	1	WEDNESDAY	2	1191.37	67.05	117.36	12.06	51.66	19.02	214.06	22.5119	39.4034	39.0257	14.3683	0	1
417	59	1	10	0	0	0	0	0	0	0	1	0	0	0	1	240	22.5	8	24	10	30	9	9.5	1.75	1	1.57	78	31.6443	1	1	109	1	39	1	WEDNESDAY	2	2258.87	92.16	181.5	11.08	131.19	32.52	1291.76	16.3197	32.14	52.2699	12.9569	0	1
418	60	1	15	0	0	0	0	0	0	0	1	0	0	0	1	120	23.5	7	1	10	40	6.83333	8.33333	2.25	1	1.56	63	25.8876	1	0	90	1	36	1	WEDNESDAY	2	1157.21	74.58	136.96	5.66	35.63	14.94	199.13	25.7792	47.3415	27.7106	11.6193	0	0
419	46	1	10	1	2	0	0	0	0	0	0	0	0	0	0	0	23	8	23	8	15	8.75	8.75	0	0	1.58	76	30.4438	1	1	96	1	39	1	WEDNESDAY	2	3243.49	230.85	242.11	10.39	148.23	42.07	819.63	28.4693	29.858	41.1307	11.6735	0	1
420	51	1	1	0	0	1	6	0	0	0	1	0	0	0	1	120	22	8	20	9	10	9.83333	12.8333	0.5	0	1.5	49	21.7778	0	0	83	0	33	0	WEDNESDAY	2	906.84	75.56	79.14	11.78	31.45	9.74	314.38	33.3289	34.908	31.2128	9.66653	0	1
421	60	1	15	1	15	0	0	0	0	0	1	0	0	0	0	0	23	7	23	7	60	7	7	0	0	1.56	65	26.7094	1	0	95	1	40	1	WEDNESDAY	2	1277.09	75.63	155.6	8.45	39.01	17.39	192.88	23.6882	48.7358	27.4914	12.2552	0	0
422	46	1	5	1	5	0	0	0	0	0	0	0	0	0	1	420	20.5	6	20.5	6	10	9.33333	9.33333	0	0	1.57	103	41.7867	1	1	116	1	40	1	WEDNESDAY	2	1212.02	104.04	148.21	14.98	24.54	6.9	425.34	34.3361	48.9134	18.2225	5.12368	0	0
423	49	1	15	0	0	1	5	0	0	1	0	0	0	0	0	0	21	5	23	5	120	6	4	23	1	1.65	88.5	32.5069	1	1	118	1	44	1	WEDNESDAY	2	1198.21	64.27	163.9	14.17	32.58	13.03	206.68	21.4553	54.7149	24.4715	9.7871	0	0
424	56	0	0	0	0	1	5	0	0	1	1	1	1	8	0	0	23.5	6.5	23.5	6.5	120	5	5	0	0	1.6	55	21.4844	0	0	78	0	34	0	WEDNESDAY	2	1496.53	31.34	161.84	15.74	82.36	38.74	130.54	8.37671	43.2574	49.5306	23.2979	1	1
425	40	1	30	0	0	0	0	0	0	0	0	0	0	0	0	0	22	6	22	6	10	7.83333	7.83333	0	0	1.78	96	30.2992	1	1	114	1	45	1	WEDNESDAY	2	1911.5	90.27	249.6	18.96	60.61	23.32	266.94	18.8899	52.2312	28.5373	10.9799	0	0
426	54	1	12	0	0	1	6	0	0	0	0	1	0	0	0	0	22.5	5.5	23.5	8.5	30	6.5	8.5	2	1	1.8	76	23.4568	0	0	98	0	41	1	WEDNESDAY	2	1428.18	30.32	203.66	23.2	55.4	8.1	0	8.49193	57.0404	34.9116	5.1044	1	0
427	50	1	11	0	0	1	3	0	1	1	1	0	0	0	0	0	24	6.5	24	8	200	3.16667	4.66667	0.75	0	1.68	76	26.9274	1	0	93	1	37	1	TUESDAY	2	1203.79	104.88	129.99	11.63	26.9	11.51	266.42	34.8499	43.1936	20.1115	8.60532	0	1
428	32	1	1	0	0	0	0	0	0	0	0	0	1	5	0	0	21.5	4.5	21.5	9.5	30	6.5	11.5	2.5	1	1.85	94	27.4653	1	0	89	0	41	1	TUESDAY	2	1459.45	105.88	181.2	10.42	34.56	9.24	425.34	29.0192	49.6625	21.3121	5.69804	0	0
429	63	0	0	0	0	1	10	0	0	0	1	0	0	0	0	0	23	6	23	6	10	6.83333	6.83333	0	0	1.56	42	17.2584	0	0	63	0	33	0	TUESDAY	2	456.62	10.18	88.26	7	7.72	1.7	0	8.9177	77.3159	15.2162	3.35071	1	1
430	43	1	3	0	0	0	0	0	0	0	0	0	0	0	1	300	7	11	1	11	60	3	9	3	1	1.59	74	29.271	1	0	94	1	39	1	WEDNESDAY	2	1740.13	100.77	185.64	3.68	66.9	4.98	440.75	23.1638	42.6727	34.6009	2.57567	0	1
431	65	1	2	0	0	1	2	0	0	0	1	0	0	0	0	0	21.5	5.5	21.5	5.5	3	7.95	7.95	0	0	1.61	68.3	26.3493	0	0	87	0	34	0	TUESDAY	2	1344.9	63.35	169.72	3.99	46.08	22.38	219.91	18.8415	50.4781	30.8365	14.9766	0	0
432	58	1	2	0	0	1	2	0	0	0	1	0	0	0	1	120	22	6	22	8.5	30	7.5	10	1.25	1	1.67	70	25.0995	1	0	84	0	33	0	SUNDAY	1	1236.35	26.52	197.76	6.9	38.45	12.78	115.58	8.58009	63.9819	27.9896	9.30319	1	0
433	37	1	5	0	0	0	0	0	0	0	0	1	1	8	0	0	22	6	3	9	10	7.83333	5.83333	4	1	1.76	120	38.7397	1	1	116	1	40	1	SUNDAY	1	1945.3	143.58	167.04	20.6	74.89	17.77	581.92	29.5235	34.3474	34.6481	8.22135	0	1
434	54	1	10	1	10	1	10	0	0	1	0	0	0	0	1	120	1	6	1	6	30	4.5	4.5	0	0	1.63	82	30.863	1	1	109	1	43	1	SUNDAY	1	1858.05	49.45	252.9	28.92	74.35	32.42	106.47	10.6456	54.4442	36.0136	15.7036	0	0
435	36	0	0	0	0	1	1	0	0	0	0	1	1	1	0	0	22	5	24	10	3	6.95	9.95	3.5	1	1.73	83.5	27.8994	1	0	98	0	40	1	SUNDAY	1	1480.94	85.38	152.26	3.78	57.04	19.64	319.84	23.061	41.1252	34.6645	11.9357	0	1
436	52	1	2	0	0	1	2	0	0	1	1	0	0	0	0	0	23	7	23	8	90	6.5	7.5	0.5	0	1.59	74	29.271	1	0	99	1	39	1	SUNDAY	1	1217.69	46.06	149.14	9.94	46.7	9.5	1034.87	15.1303	48.9911	34.5162	7.02149	0	0
437	48	1	2	0	0	0	0	0	0	0	1	0	0	0	1	160	24	8	20	8	60	7	11	2	1	1.58	84	33.6485	1	1	100	1	36	1	SUNDAY	1	1322.3	106.51	144.72	14.38	35.67	12.38	302.22	32.2196	43.7783	24.2782	8.42623	0	1
438	63	0	0	0	0	1	5	0	1	1	1	0	0	0	1	80	22	5.5	22	5.5	30	7	7	0	0	1.55	62	25.8065	0	0	78	0	33	0	SUNDAY	1	1319.48	46.12	200.35	7.64	37.65	11.2	105.6	13.9813	60.736	25.6806	7.63937	0	0
439	61	1	6	0	0	0	0	0	0	0	1	0	0	0	0	0	22.5	5.5	24	8	15	6.75	7.75	2	1	1.63	60	22.5827	0	0	79	0	34	0	SUNDAY	1	1365.63	81.93	93.61	21.64	72.51	24.96	225.72	23.9977	27.4188	47.7867	16.4496	0	1
440	47	0	0	1	8	0	0	1	0	0	0	0	0	0	0	0	22.5	6.5	23	6.5	10	7.83333	7.33333	0.25	0	1.76	98	31.6374	1	1	113	1	44	1	SUNDAY	1	1575	93	151.98	13.78	67.44	6.4	328.06	23.619	38.5981	38.5371	3.65714	0	1
441	62	1	20	1	20	0	0	1	0	0	1	0	0	0	0	0	22	4	24	7	20	5.66667	6.66667	2.5	1	1.51	87	38.1562	1	1	101	1	40	1	SUNDAY	1	1209.5	57.94	90.47	11.13	69.14	25.65	183.2	19.1616	29.9198	51.4477	19.0864	0	1
442	62	1	12	1	6	0	0	1	0	0	0	0	0	0	0	0	23	5	1	6	60	5	4	1.5	1	1.73	84	28.0664	1	1	107	1	39	0	MONDAY	2	1288.1	64.09	88.44	11.34	75.34	24.34	197.68	19.9022	27.4637	52.6403	17.0064	0	1
443	65	1	10	1	3	0	0	0	0	1	1	0	0	0	0	0	23.5	6.5	0.5	6.5	30	6.5	5.5	0.5	0	1.57	60	24.3418	0	0	79	0	32	0	MONDAY	2	1795.24	90.25	168.93	13.08	84.72	17.2	186.16	20.1087	37.6395	42.4723	8.6228	0	1
444	66	1	8	0	0	0	0	0	0	0	0	0	0	0	0	0	20	4.5	22	7	30	8	8.5	21.75	1	1.66	49.5	17.9634	0	0	78	0	35	0	MONDAY	2	2196.73	91.28	301.74	7.02	71.51	14.72	397.4	16.6211	54.9435	29.2976	6.03078	0	0
445	58	0	0	0	0	1	14	0	0	1	1	0	0	0	0	0	24	5	1	6	30	4.5	4.5	1	0	1.58	70	28.0404	1	0	97	1	37	1	MONDAY	2	1946.69	113.76	221.77	17.33	65.03	32.37	259.82	23.3751	45.5686	30.0649	14.9654	0	0
446	67	1	17	1	25	1	3	1	0	1	1	0	0	0	0	0	21	6	21	8	10	8.83333	10.8333	1	0	1.64	79	29.3724	1	1	109	1	39	1	MONDAY	2	2375.07	134.23	145.85	9.12	136.48	49.64	451.42	22.6065	24.5635	51.7172	18.8104	0	1
447	48	0	0	1	5	0	0	1	0	0	0	0	0	0	1	360	24	4	24	4	30	3.5	3.5	0	0	1.69	78	27.31	1	0	96	1	41	1	MONDAY	2	2470.18	102.78	296.08	24.36	96.06	26	216.78	16.6433	47.9447	34.9991	9.47299	0	0
448	47	1	8	1	1	0	0	0	0	0	0	0	1	8	1	240	22.5	4.5	2	4.5	60	5	1.5	1.75	1	1.69	84	29.4107	1	0	94	0	37	0	MONDAY	2	1627.86	111.29	168.1	16.31	55.01	26.19	351.38	27.3463	41.3058	30.4135	14.4797	0	1
449	31	0	0	0	0	1	1	0	0	1	0	0	0	0	0	0	22	6	23	8	10	7.83333	8.83333	1.5	1	1.55	78	32.4662	1	1	100	1	38	1	FRIDAY	2	1608.86	100.93	153.65	12.48	63.92	21.59	309.16	25.0935	38.201	35.757	12.0775	0	1
450	77	1	5	1	5	0	0	0	0	1	1	0	0	0	1	80	21.5	7	22	8	10	9.33333	9.83333	0.75	0	1.46	71.5	33.5429	1	1	107	1	38	1	FRIDAY	2	1808.21	67.07	193.53	12.19	84.74	32.32	349.64	14.8368	42.8114	42.1776	16.0866	0	1
451	60	0	0	1	1	1	1	0	1	1	0	0	0	0	0	0	22.5	6	22.5	6	5	7.41667	7.41667	0	0	1.8	94.6	29.1975	1	0	89	0	38	0	FRIDAY	2	1208.75	90.1	139.98	15.1	31.32	8.47	206.16	29.8159	46.3222	23.32	6.30651	0	0
452	38	1	2	0	0	1	2	0	1	1	0	0	0	0	0	0	20.5	6.5	21.5	8	10	9.83333	10.3333	1.25	1	1.6	74	28.9062	1	0	96	1	37	1	FRIDAY	2	1598.39	57.82	186.63	11.64	69.09	17.44	164.92	14.4696	46.7045	38.9023	9.81988	0	0
453	58	1	20	1	26	1	1	0	0	1	1	0	1	2	1	300	21.5	6	23	7	10	8.33333	7.83333	1.25	1	1.55	70	29.1363	1	0	100	1	34	0	WEDNESDAY	2	1357.16	98.01	133.98	11.44	47	20.19	328.45	28.8868	39.4883	31.168	13.389	0	1
454	62	1	10	0	0	0	0	0	0	0	0	0	0	0	0	0	21	6	22	7	5	8.91667	8.91667	1	0	1.72	62	20.9573	0	0	79	0	37	0	WEDNESDAY	2	2219.02	135.08	168.98	13.78	108.7	44.28	442.9	24.3495	30.4603	44.087	17.9593	0	1
455	61	1	4	0	0	1	10	0	0	1	1	0	0	0	0	0	23	6.5	23	8.5	30	7	9	1	0	1.55	100	41.6233	1	1	120	1	43	1	WEDNESDAY	2	1104.68	53.29	133.28	7.02	39.91	12.37	149.45	19.2961	48.2601	32.5153	10.078	0	0
456	43	1	4	0	0	1	4	0	0	0	0	0	0	0	1	180	24	6.5	1	8	10	6.33333	6.83333	1.25	1	1.55	80	33.2986	1	1	112	1	40	1	WEDNESDAY	2	1647.98	69.29	224.05	10.99	52.4	16.01	213.81	16.8182	54.3817	28.6169	8.74343	0	0
457	68	1	20	0	0	0	0	0	0	0	1	0	0	0	0	0	22.5	6.5	23	6.5	5	7.91667	7.41667	0.25	0	1.58	74	29.6427	1	1	109	1	40	1	WEDNESDAY	2	1659.71	94.93	137.3	12.58	80.02	22.24	297.76	22.8787	33.0901	43.3919	12.0599	0	1
458	38	0	0	1	7	0	0	1	1	1	0	0	0	0	1	120	21.5	6	21.5	6	120	6.5	6.5	0	0	1.6	82	32.0312	1	1	112	1	39	1	WEDNESDAY	2	2052.48	122.92	136.96	11.86	110.32	45.44	442.22	23.9554	26.6916	48.3746	19.9252	0	1
459	45	1	10	0	0	1	1	0	0	0	0	0	0	0	0	0	22.5	7	22.5	7	3	8.45	8.45	0	0	1.69	72	25.2092	1	0	89	1	34	0	WEDNESDAY	2	1836.86	49.08	272.46	13.88	62.76	4.78	518.48	10.6878	59.3317	30.7503	2.34204	0	0
460	60	1	6	1	3	0	0	0	0	0	1	0	0	0	0	0	23	5.5	23	5.5	5	6.41667	6.41667	0	0	1.55	83	34.5473	1	1	98	1	36	1	WEDNESDAY	2	1663.09	73.26	273.65	13.59	34.12	16.08	194.18	17.6202	65.8172	18.4644	8.70187	0	1
461	63	1	6	1	2	0	0	0	0	0	1	0	1	2	0	0	3	11	3	12	20	7.66667	8.66667	0.5	0	1.52	98	42.4169	1	1	125	1	43	1	WEDNESDAY	2	1950.38	66.34	271.85	9.27	65.07	27.15	479.85	13.6056	55.7532	30.0265	12.5283	0	0
462	61	1	5	0	0	1	1	0	0	1	1	0	0	0	1	120	22	7	22	8	5	8.91667	9.91667	0.5	0	1.56	73.8	30.3254	1	1	103	1	39	1	WEDNESDAY	2	1316.95	28.64	210.68	10.49	41.23	20.69	96.85	8.69889	63.9903	28.1765	14.1395	1	0
463	47	1	23	1	1	1	6	0	1	1	1	0	0	0	0	0	23	6	23	9	30	6.5	9.5	1.5	1	1.57	88	35.7012	1	1	106	1	41	1	SUNDAY	1	1706.42	124.72	204.42	23.26	41.54	8.42	265.52	29.2355	47.9179	21.909	4.44088	0	0
464	61	1	1	1	1	1	1	0	0	0	0	0	0	0	0	0	22	6	23	9	5	7.91667	9.91667	2	1	1.68	86	30.4705	1	1	112	1	43	1	WEDNESDAY	2	2218.03	69.52	322.03	13.28	75.54	26.53	156.31	12.5373	58.075	30.6515	10.765	0	0
465	46	1	30	1	30	1	10	1	1	1	0	0	0	0	0	0	21	5.5	24	8	20	8.16667	7.66667	2.75	1	1.65	95	34.8944	1	1	110	1	42	1	WEDNESDAY	2	1259.06	84.59	153.86	9.07	33.68	12.86	201.21	26.874	48.8809	24.0751	9.19257	0	0
466	49	1	3	0	0	0	0	0	0	0	0	0	0	0	0	0	21	6	22	8	10	8.83333	9.83333	1.5	1	1.59	99	39.1598	1	1	120	1	41	1	WEDNESDAY	2	1867.57	92.01	199.25	23.22	78.89	19.51	408.53	19.7069	42.6758	38.0179	9.40206	0	1
467	71	1	5	1	5	1	5	0	0	0	0	0	0	0	1	80	21	5	22	5	30	7.5	6.5	0.5	0	1.69	66	23.1084	0	0	80	0	40	1	WEDNESDAY	2	1978.94	80.68	264.22	31.56	62.14	15.2	302.24	16.3077	53.4064	28.2606	6.91279	0	0
468	52	0	0	1	8	1	2	0	1	1	0	0	0	0	0	0	21.5	6	22	8	10	8.33333	9.83333	1.25	1	1.7	86	29.7578	1	0	100	1	37	1	WEDNESDAY	2	1215.09	45.96	108.44	4.28	65.86	10.88	1073.16	15.1297	35.6978	48.7816	8.05866	0	1
469	61	1	3	1	4	1	3	0	1	1	1	0	0	0	1	120	20	7	21	9	20	10.6667	11.6667	1.5	1	1.45	66	31.3912	1	1	111	1	38	1	WEDNESDAY	2	1855.04	126.66	195.01	10.21	61.35	22.69	558	27.3115	42.0498	29.7649	11.0084	0	1
470	60	1	10	1	10	0	0	1	0	0	0	0	0	0	0	0	23	7	0.5	8	10	7.83333	7.33333	1.25	1	1.69	88	30.8112	1	1	108	1	44	1	WEDNESDAY	2	1923.98	91.74	237.72	16.18	65.36	26.48	256.9	19.073	49.4226	30.5741	12.3868	0	0
471	56	1	10	0	0	1	4	0	0	0	1	1	0	0	0	0	23	6.5	23.5	6.5	10	7.33333	6.83333	0.25	0	1.54	73	30.7809	1	1	107	1	39	1	WEDNESDAY	2	1517.64	67.14	181.22	13.22	58.58	24.82	213.86	17.6959	47.7636	34.7395	14.7189	0	0
472	62	1	6	0	0	0	0	0	0	0	1	0	0	0	0	0	20.5	5.5	24	5.5	5	8.91667	5.41667	1.75	1	1.55	72	29.9688	1	1	100	1	38	1	WEDNESDAY	2	2180.66	53.52	309.03	8.8	84.58	21.99	637.07	9.81721	56.6856	34.9078	9.07569	1	0
473	70	1	10	0	0	1	2	0	0	0	1	0	0	0	0	0	21	8	23.5	8	5	10.9167	8.41667	1.25	1	1.55	46.8	19.4797	0	0	74	0	32	0	WEDNESDAY	2	1545.49	78.42	115.52	8.94	83.54	27.88	257.38	20.2965	29.8986	48.6486	16.2356	0	1
474	47	0	0	1	3	1	2	0	0	0	0	0	0	0	1	200	21	8	24	10	20	10.6667	9.66667	2.5	1	1.56	58	23.833	0	0	80	0	34	0	THURSDAY	2	1122.18	89.89	117.78	12.95	30.78	11.94	296.01	32.0412	41.9826	24.6859	9.576	0	1
475	58	1	38	0	0	0	0	0	0	1	0	0	1	2	1	300	22	8	1	8	10	9.83333	6.83333	1.5	1	1.73	85	28.4005	1	0	109	1	39	0	THURSDAY	2	1700.28	122.33	142.89	18.19	70.6	22.46	420.91	28.7788	33.6156	37.3703	11.8886	0	1
476	52	1	10	0	0	0	0	0	0	0	1	0	1	5	0	0	21	6.5	0.5	9.5	20	9.16667	8.66667	3.25	1	1.64	97	36.0648	1	1	96	1	38	1	THURSDAY	2	1274.84	73.73	151.01	18.88	42.61	15.94	173.75	23.1339	47.3816	30.0814	11.2532	0	0
477	37	0	0	1	4	1	1	0	0	0	0	0	0	0	1	150	22.5	5.5	22.5	5.5	60	6	6	0	0	1.65	54	19.8347	0	0	78	0	34	0	THURSDAY	2	2131.37	78.37	348.56	26.35	56.13	22.13	344.33	14.7079	65.4152	23.7017	9.34469	0	1
478	53	0	0	1	2	1	6	0	0	0	1	0	0	0	1	180	23	5.5	0.5	8	60	5.5	6.5	2	1	1.56	76	31.2295	1	1	94	1	35	0	WEDNESDAY	2	1341.46	92.62	127.56	16.8	51.08	19.43	248.54	27.6177	38.0362	34.2701	13.0358	0	1
479	55	1	4	0	0	1	4	0	0	0	1	0	0	0	0	0	22.5	8	23	8	5	9.41667	8.91667	0.25	0	1.6	63.8	24.9219	0	0	79	0	36	1	WEDNESDAY	2	1087.09	79.39	108.12	11.93	36.34	11.23	312.13	29.2119	39.7833	30.0858	9.2973	0	1
480	37	1	2	0	0	0	0	0	0	1	0	0	0	0	0	0	20	10	21.5	11.5	30	13.5	13.5	1.5	1	1.7	95.5	33.045	1	1	96	0	41	1	WEDNESDAY	2	1797.11	84.9	199.06	22.36	73.79	28.66	1288.47	18.897	44.3067	36.9543	14.353	0	1
481	46	0	0	1	15	1	15	0	0	0	1	0	0	0	1	300	20	7	21	8	120	9	9	1	0	1.67	95	34.0636	1	1	119	1	38	1	WEDNESDAY	2	2342.54	69.32	338.02	27.3	79.76	32.96	159.78	11.8367	57.7185	30.6437	12.6632	0	0
482	62	1	20	0	0	1	5	0	0	0	1	0	0	0	0	0	20	8	20	9.5	10	11.8333	13.3333	0.75	0	1.49	65	29.278	1	1	90	1	35	0	WEDNESDAY	2	1887.43	111.68	127.41	18.78	100.26	36.18	338.56	23.6682	27.0018	47.8079	17.252	0	1
483	64	1	29	0	0	0	0	0	0	0	1	0	0	0	0	0	20.5	6	20.5	6	30	9	9	0	0	1.45	58	27.5862	1	1	84	0	33	0	TUESDAY	2	1622.26	87.06	232.32	2.44	38.3	17.07	309.16	21.4663	57.283	21.2481	9.47012	0	0
484	61	1	5	0	0	0	0	0	1	1	1	0	0	0	1	240	24	6.5	24	8	5	6.41667	7.91667	0.75	0	1.56	68	27.9421	1	1	88	0	36	1	TUESDAY	2	1172.37	89.34	93.11	17.48	51.82	20.64	200.55	30.4818	31.7681	39.781	15.8448	0	1
485	61	0	0	1	2	1	5	0	0	0	1	0	1	1	0	0	20.5	5.5	21.5	7	5	8.91667	9.41667	1.25	1	1.68	75.4	26.7149	0	0	105	1	37	1	TUESDAY	2	1421.71	56.81	142.07	12.58	68.76	22.81	1097.38	15.9836	39.9716	43.5279	14.4397	0	1
486	58	1	8	1	3	0	0	0	0	0	1	0	0	0	0	0	22.5	6	24	6.5	120	5.5	4.5	1	0	1.55	58.5	24.3496	0	0	82	0	34	0	FRIDAY	2	1471.72	100.75	148.64	15.79	52.8	24.05	353.29	27.3829	40.399	32.2888	14.7073	0	1
487	65	1	20	0	0	0	0	0	1	0	1	0	0	0	0	0	20	5	20	6.5	120	7	8.5	23.25	1	1.58	73	29.2421	1	1	83	0	36	1	FRIDAY	2	2169.04	133.37	274.28	14.34	57.58	29.87	339.88	24.5952	50.5809	23.8917	12.394	0	0
488	56	1	15	0	0	0	0	0	1	0	0	1	0	0	0	0	22	6	22	9	120	6	9	1.5	1	1.6	82.4	32.1875	1	1	101	1	44	1	FRIDAY	2	1974.88	143.49	134.16	14.88	95.62	42.35	494.77	29.063	27.1733	43.5763	19.2999	0	1
489	52	1	8	0	0	0	0	0	0	0	1	0	1	0.5	0	0	22.5	5.5	23	7	120	5	6	1	0	1.52	58.6	25.3636	1	0	80	0	36	1	FRIDAY	2	1723.6	125.85	96.68	9.66	88.76	34.34	433.54	29.2063	22.4368	46.3472	17.9311	0	1
490	71	1	18	0	0	0	0	0	0	0	1	0	1	0	1	180	23	6	23	8	5	6.91667	8.91667	1	0	1.54	63.9	26.9438	0	0	81	0	34	0	FRIDAY	2	1701.1	86.7	123.9	11.77	97.04	51.36	335.73	20.3868	29.1341	51.3409	27.173	0	1
491	45	0	0	1	1	0	0	0	1	0	1	0	0	0	1	240	23	6	23.5	8	20	6.66667	8.16667	1.25	1	1.66	71.3	25.8746	1	0	97	1	35	0	WEDNESDAY	2	2574.67	156.93	250.54	27.19	102.46	25.98	725.18	24.3806	38.9238	35.8159	9.08155	0	1
492	68	1	25	1	3	1	10	0	0	0	1	0	0	0	1	80	22	6	22.5	6	5	7.91667	7.41667	0.25	0	1.65	93	34.1598	1	1	118	1	39	1	WEDNESDAY	2	1893.73	136.52	246.84	19.01	37.87	7.36	320.82	28.8362	52.1384	17.9978	3.49786	0	0
493	51	0	0	0	0	1	3	0	0	0	1	0	0	0	0	0	23	6	23	7.5	4	6.93333	8.43333	0.75	0	1.6	69.8	27.2656	1	0	83	0	34	0	WEDNESDAY	2	1379.23	69.86	152.01	14.08	53.75	10.21	147.17	20.2606	44.0855	35.0739	6.66241	0	1
494	62	0	0	0	0	1	1	0	0	0	0	1	0	0	0	0	23	6	23.5	7	3	6.95	7.45	0.75	0	1.74	68.4	22.5922	0	0	79	0	36	0	WEDNESDAY	2	1274.51	72.96	159.92	15.53	37.89	8.54	144.3	22.8982	50.1903	26.7562	6.03055	0	0
495	60	1	7	0	0	1	5	0	0	0	0	0	0	0	0	0	21.5	7.5	23	8.5	10	9.83333	9.33333	1.25	1	1.79	69.6	21.7222	0	0	85	0	38	0	WEDNESDAY	2	1704.94	110.02	210.82	14.33	64.98	5.67	808.94	25.8121	49.461	34.3015	2.99307	0	0
496	44	0	0	0	0	1	1	0	0	0	0	0	1	5	0	0	24	8	1	9	10	7.83333	7.83333	1	0	1.49	66	29.7284	1	0	89	1	35	0	WEDNESDAY	2	1329.66	93.6	69.82	10.1	72.06	23	341.6	28.1576	21.0039	48.7749	15.5679	0	1
497	66	1	1	1	3	1	1	0	0	0	0	0	1	8	0	0	22	5.5	22	7	5	7.41667	8.91667	0.75	0	1.64	87	32.3468	1	1	98	0	42	1	WEDNESDAY	2	2518.84	93.02	319.36	22.28	94.52	29.86	242.28	14.7719	50.7154	33.7727	10.6692	0	0
498	60	1	40	1	1	1	10	0	0	0	1	0	0	0	0	0	24	7	2	9	60	6	6	2	1	1.47	76	35.1705	1	1	99	1	33	0	WEDNESDAY	2	1450.72	80.22	145.78	10.4	59.4	27.37	260.05	22.1187	40.1952	36.8507	16.9798	0	1
499	59	1	5	0	0	0	0	0	0	0	1	1	1	10	1	300	22	6.5	1	9	120	6.5	6	2.75	1	1.71	85	29.0688	1	0	114	1	40	1	WEDNESDAY	2	1197	49.21	175.29	21.15	36.43	12.23	318.77	16.4444	58.5764	27.391	9.19549	0	0
500	59	1	8	0	0	0	0	0	0	0	1	0	0	0	0	0	23	7.5	24	8	20	8.16667	7.66667	0.75	0	1.58	98.5	39.4568	1	1	112	1	38	1	WEDNESDAY	2	2117.34	154.93	237.53	31.05	60.93	18	358.02	29.2688	44.8733	25.899	7.65111	0	1
501	63	1	10	0	0	0	0	0	0	1	0	1	1	3	1	150	22	4	0.5	6	60	5	4.5	2.25	1	1.61	53	20.4467	0	0	84	0	34	0	WEDNESDAY	2	1874.65	102.96	274.87	7.46	36.5	5.98	327.32	21.9689	58.6499	17.5233	2.87094	0	0
502	38	1	6	1	6	1	4	0	1	1	0	0	0	0	1	350	22.5	7	23	7	120	6.5	6	0.25	0	1.6	117	45.7031	1	1	121	1	45	1	WEDNESDAY	2	1137.51	135.5	98.87	15.04	19.69	6.97	341.22	47.6479	34.7672	15.5788	5.51468	1	1
503	51	0	0	0	0	1	3	0	0	0	1	0	1	4	1	360	1	8	4	11	5	6.91667	6.91667	3	1	1.65	60	22.0386	0	0	82	0	32	0	WEDNESDAY	2	1641.56	124.63	180.75	20.09	47.9	18.99	318.85	30.3687	44.0435	26.2616	10.4114	0	1
504	58	1	10	1	3	1	3	0	0	0	1	0	1	2	0	0	1	7	1.5	8.5	5	5.91667	6.91667	1	0	1.65	103	37.8329	1	1	102	1	44	1	WEDNESDAY	2	1879.81	77.27	247.2	18.08	64.5	25.07	220.75	16.4421	52.6011	30.8808	12.0028	0	0
505	53	0	0	0	0	1	5	0	1	1	1	0	0	0	0	0	23.5	9	24	9	30	9	8.5	0.25	0	1.53	50.4	21.5302	0	0	78	0	32	0	WEDNESDAY	2	1589.08	87.52	148.07	13.66	70.16	29.55	258.64	22.0304	37.2719	39.7362	16.7361	0	1
506	56	1	8	0	0	0	0	0	0	0	1	0	0	0	1	90	21	6	22	7	5	8.91667	8.91667	1	0	1.6	47	18.3594	0	0	76	0	31	0	FRIDAY	2	1861.14	138.92	189.24	11.16	57.24	16.64	505.14	29.857	40.6718	27.6798	8.04668	0	1
507	68	1	20	1	3	0	0	0	0	0	1	0	1	3	0	0	22.5	6	24	9	5	7.41667	8.91667	2.25	1	1.59	68.4	27.0559	1	1	91	1	35	0	FRIDAY	2	1036.47	59.52	121.8	5.62	34.41	12.29	144.75	22.9703	47.0057	29.8793	10.6718	0	0
508	69	1	27	1	28	0	0	1	0	0	1	1	0	0	0	0	22	6	24	6	5	7.91667	5.91667	1	0	1.53	54.1	23.1108	0	0	78	0	33	0	FRIDAY	2	1970.38	60.2	226.86	13.84	92.3	18.65	124.9	12.221	46.0541	42.1594	8.51866	0	0
509	65	1	9	0	0	0	0	0	0	1	1	0	0	0	0	0	23	7	23	7	10	7.83333	7.83333	0	0	1.52	58	25.1039	0	0	87	0	35	0	FRIDAY	2	1577.58	59.8	197.07	19.42	62.71	15.33	891.16	15.1625	49.9677	35.7757	8.74567	0	0
510	68	1	8	0	0	0	0	0	1	0	0	0	1	10	1	180	21	5	22	5	30	7.5	6.5	0.5	0	1.68	68	24.093	0	0	88	0	37	0	FRIDAY	2	1467.02	41.84	236.46	35.02	42.92	11.62	196.04	11.4082	64.4736	26.3309	7.12874	0	0
511	52	1	1	0	0	0	0	0	0	0	1	0	1	4	0	0	22.5	6	23.5	8	5	7.41667	8.41667	1.5	1	1.6	70	27.3437	1	0	84	0	25	0	TUESDAY	2	1345.3	94.59	45.17	7.72	84.03	28.84	984.43	28.1246	13.4305	56.2157	19.2938	0	1
512	62	0	0	1	3	1	3	0	0	0	0	0	1	5	0	0	22	6	23	7	5	7.91667	7.91667	1	0	1.68	55	19.487	0	0	77	0	36	0	TUESDAY	2	1489.51	72.8	213.53	13.93	37.56	14.89	267.49	19.5501	57.3423	22.6947	8.99692	0	0
513	65	1	30	1	5	1	5	1	0	0	0	0	0	0	0	0	21.5	4	21.5	4	30	6	6	0	0	1.78	109.7	34.6232	1	1	125	1	44	1	SUNDAY	1	1334.01	77.82	152.78	8.47	45.24	15.32	159.31	23.3342	45.8108	30.5215	10.3358	0	0
514	64	1	10	0	0	1	5	0	1	1	1	0	0	0	0	0	22.5	6.5	22.5	6.5	10	7.83333	7.83333	0	0	1.62	71	27.0538	1	1	89	1	37	1	SUNDAY	1	2203.99	90.38	311.89	14.98	68.39	19.71	231.02	16.403	56.6046	27.9271	8.04858	0	0
515	34	1	7	0	0	0	0	0	0	0	0	0	0	0	0	0	23	6	0.5	9	5	6.91667	8.41667	2.25	1	1.83	138	41.2076	1	1	127	1	40	1	SUNDAY	1	2237.24	113.24	187.4	18.04	113.94	43.8	353.43	20.2464	33.5056	45.8359	17.6199	0	1
516	64	1	33	0	0	0	0	0	0	0	1	0	0	0	0	0	22.5	6.5	23	7.5	5	7.91667	8.41667	0.75	0	1.58	61	24.4352	0	0	85	0	37	1	SUNDAY	1	1667.38	94.44	162.35	10.44	70.28	33.56	368.98	22.6559	38.9473	37.935	18.1146	0	1
517	53	1	2	0	0	0	0	0	0	0	0	0	0	0	0	0	22	4.5	24	5.5	20	6.16667	5.16667	1.5	1	1.69	90.4	31.6516	1	1	99	0	38	0	SUNDAY	1	2121.79	156.57	138.3	13.36	103.28	34.71	719.46	29.5166	26.0723	43.8083	14.7229	0	1
518	73	1	3	1	3	0	0	0	0	0	0	0	0	0	0	0	21	4	21	6	5	6.91667	8.91667	1	0	1.52	85.3	36.92	1	1	107	1	39	1	SUNDAY	1	1764.01	98.88	203.37	12.57	62.15	21.44	349.63	22.4216	46.1154	31.709	10.9387	0	0
519	62	0	0	0	0	1	22	0	0	0	0	0	0	0	0	0	23	6.5	23	7	3	7.45	7.95	0.25	0	1.58	72.3	28.9617	1	1	92	1	34	0	SUNDAY	1	2003.27	59.05	345.93	22.99	49.37	14.4	152.53	11.7907	69.0731	22.1802	6.46942	0	1
520	65	1	10	1	10	0	0	0	0	0	0	0	0	0	1	150	22	6	22	6	30	7.5	7.5	0	0	1.55	67.5	28.0957	1	1	100	1	37	1	SUNDAY	1	897.51	53.37	83.34	3.09	38.89	9.12	258.66	23.7858	37.1428	38.9979	9.1453	0	1
521	51	1	0	0	0	0	0	0	0	0	0	0	0	0	1	150	21	6	22	7	10	8.83333	8.83333	1	0	1.62	85.9	32.7313	1	1	91	1	35	0	SUNDAY	1	1797.14	80.91	171.74	11.69	73.25	27.89	308.69	18.0086	38.2252	36.6833	13.9672	0	1
522	55	1	10	0	0	0	0	0	0	0	0	0	1	1	0	0	22	8	22	8	5	9.91667	9.91667	0	0	1.79	122.1	38.1074	1	1	130	1	46	1	SUNDAY	1	2793.33	174.44	132.17	9.99	147.01	37.5	560.45	24.9795	18.9265	47.366	12.0824	0	1
523	74	1	10	1	10	1	0.0833333	0	0	0	0	0	1	1	1	90	22	6	22	6	60	7	7	0	0	1.74	85.5	28.2402	1	1	109	1	42	1	TUESDAY	2	1614.95	88.29	149.22	12.12	69.8	14.83	257.02	21.8682	36.9597	38.899	8.26465	0	1
524	59	1	6	0	0	1	6	0	0	1	0	0	0	0	0	0	23	6	23	6	20	6.66667	6.66667	0	0	1.58	55.3	22.1519	0	0	96	1	33	0	THURSDAY	2	858.32	39.96	117.82	3.04	25.98	10.82	153.63	18.6224	54.9073	27.2416	11.3454	0	0
525	72	1	10	0	0	0	0	0	0	0	0	0	0	0	0	0	21	5	21	5	60	7	7	0	0	1.61	64	24.6904	0	0	101	1	37	1	THURSDAY	2	716.99	47.73	63.78	1.82	24.33	0.34	111.46	26.628	35.5821	30.5402	0.426784	0	1
526	53	1	11	0	0	1	5	0	0	0	0	0	0	0	0	0	24	10	1	11	5	9.91667	9.91667	1	0	1.5	81	36	1	1	118	1	47	1	THURSDAY	2	2536	48.83	385.94	16.74	89.21	15.58	338.66	7.70189	60.8738	31.6597	5.52918	1	0
527	47	0	0	0	0	0	0	0	0	0	0	0	0	0	0	0	12	15	2	12	5	26.9167	9.91667	5.5	1	1.8	119	36.7284	1	1	128	1	48	1	MONDAY	2	2612.61	117.61	244.03	9.52	128.17	48.38	399.94	18.0065	37.3619	44.1524	16.6661	0	1
528	64	1	10	0	0	0	0	0	0	0	0	0	1	1	1	300	21.5	6	22	6	15	8.25	7.75	0.25	0	1.74	85.8	28.3393	1	1	108	1	41	1	MONDAY	2	1510.53	53.36	207.77	10.78	52.69	13.84	238.09	14.1301	55.0191	31.3936	8.24611	0	0
529	24	0	0	0	0	0	0	0	0	0	0	0	1	20	1	300	2	8	6	15	1	5.98333	8.98333	5.5	1	1.78	78.6	24.8075	0	0	90	0	39	0	MONDAY	2	1625.37	119.33	152.26	18.86	60.5	28.07	331.6	29.3669	37.4709	33.5001	15.5429	0	1
530	36	1	22	0	0	1	2	0	0	0	0	0	1	1	0	0	1	10	1	12	5	8.91667	10.9167	1	0	1.62	61.8	23.5482	0	0	88	0	36	1	MONDAY	2	491.55	44.11	38.82	4.56	16.66	5.58	121.02	35.8946	31.5899	30.5035	10.2167	1	1
531	67	1	19	0	0	0	0	0	0	0	0	0	0	0	0	0	23.5	7	23.5	7	20	7.16667	7.16667	0	0	1.5	53	23.5556	0	0	90	1	35	0	MONDAY	2	610.37	28.47	73.83	4.99	21.97	8.05	95.69	18.6575	48.3838	32.3951	11.8698	0	0
532	69	1	28	0	0	0	0	0	0	0	0	0	1	0.142857	0	0	20	6	20	6	120	8	8	0	0	1.61	58	22.3757	0	0	91	0	38	0	MONDAY	2	1570.57	63.75	171.25	15.12	67.47	7.85	165.1	16.2361	43.6147	38.663	4.49837	0	1
533	69	1	10	0	0	1	5	0	0	0	0	0	0	0	0	0	21.5	3	21.5	3	15	5.25	5.25	0	0	1.72	89	30.0838	1	1	113	1	43	1	MONDAY	2	1639.31	133.39	142.33	8.81	58.74	5.95	626.23	32.5478	34.7292	32.2489	3.26662	0	1
534	26	0	0	0	0	0	0	0	0	0	0	0	0	0	1	200	23	6.5	23.5	9.5	20	7.16667	9.66667	1.75	1	1.45	60	28.5375	1	0	92	1	33	0	MONDAY	2	1787.89	136.19	169.71	10.38	63.19	24.6	424.87	30.4694	37.9688	31.809	12.3833	0	1
535	46	0	0	1	2	0	0	0	0	0	0	0	1	0	0	0	22.5	5.5	22.5	5.5	30	6.5	6.5	0	0	1.78	124	39.1365	1	1	148	1	40	1	MONDAY	2	1783.04	69.35	326.88	42.28	36.79	10.76	115.99	15.5577	73.3309	18.57	5.43117	0	1
536		1	43	0	0	1	20	0	0	0	0	0	0	0	0	0	23.5	5.5	23.5	7	5	5.91667	7.41667	0.75	0	1.65	91.8	33.719	1	1	107	1	41	1	MONDAY	2	1990.8	155.77	193.59	13.85	63.16	16.41	385.75	31.298	38.8969	28.5533	7.41863	0	1
537	53	1	5	0	0	0	0	0	0	0	0	1	0	0	0	0	24.5	6	24.5	6	40	4.83333	4.83333	0	0	1.5	40	17.7778	0	0	73	0	31	0	MONDAY	2	1042.8	59.31	148.4	9.54	21.92	8.08	141.24	22.7503	56.9237	18.9183	6.97353	0	0
538	53	0	0	0	0	0	0	0	1	1	0	0	0	0	0	0	22.5	6.5	22.5	8	35	7.41667	8.91667	0.75	0	1.62	80.9	30.8261	1	1	106	1	38	1	MONDAY	2	1245.64	31.86	167.19	12.67	49.72	8.65	187.16	10.2309	53.6881	35.9237	6.2498	0	0
539	57	1	14	1	14	1	14	0	0	0	0	0	0	0	0	0	22	5.5	22	5.5	40	6.83333	6.83333	0	0	1.56	65.7	26.997	1	0	97	1	36	1	MONDAY	2	842.22	22.21	140.32	9.92	23.7	3.41	0	10.5483	66.6429	25.3259	3.64394	0	1
540	54	1	8	1	3	0	0	0	0	0	0	0	0	0	1	300	24	8	2	9	20	7.66667	6.66667	1.5	1	1.56	69.3	28.4763	1	0	96	1	39	1	MONDAY	2	2121.47	123.39	265.34	23.7	62.29	23.73	362.02	23.265	50.0295	26.4255	10.0671	0	0
541	39	1	4	1	2	0	0	0	0	0	0	0	0	0	0	0	2	6.5	2	6.5	5	4.41667	4.41667	0	0	1.58	110.6	44.3038	1	1	132	1	45	1	MONDAY	2	1698.39	94.85	217.45	21.55	49.59	12.32	202.57	22.3388	51.2132	26.2784	6.52854	0	0
542	59	0	0	0	0	0	0	0	1	0	0	0	0	0	0	0	8	11	24	6	10	2.83333	5.83333	6.5	1	1.5	72.3	32.1333	1	1	110	1	40	1	WEDNESDAY	2	1457.28	77.36	188.56	12.87	45.18	14.34	234.71	21.2341	51.7567	27.9027	8.85623	0	0
543	19	0	0	0	0	1	6	0	0	0	0	0	1	15	0	0	22.5	8	1	12	2	9.46667	10.9667	3.25	1	1.75	64	20.898	0	0	83	0	37	0	WEDNESDAY	2	3390.15	102.13	426.04	26.45	145.92	33.78	391.65	12.0502	50.268	38.7381	8.96774	0	0
544	62	1	15	1	3	0	0	0	0	0	0	0	0	0	0	0	20	8	20	8	10	11.8333	11.8333	0	0	1.62	88	33.5315	1	1	115	1	39	1	WEDNESDAY	2	1726.66	66.35	301.35	27.82	30.95	8.52	119.18	15.3707	69.8111	16.1323	4.44094	0	1
545	61	1	8	0	0	0	0	0	0	0	0	0	0	0	0	0	23.5	7	1	7	20	7.16667	5.66667	0.75	0	1.6	91.4	35.7031	1	1	116	1	36	1	WEDNESDAY	2	1994.01	111.72	272.29	6.22	49.56	15.48	250.28	22.4111	54.6216	22.369	6.98693	0	0
546	26	0	0	0	0	0	0	0	0	0	0	0	1	15	0	0	21	6	22	10	15	8.75	11.75	2.5	1	1.63	107.5	40.4607	1	1	122	1	43	1	WEDNESDAY	2	2802.68	170.56	348.21	20.51	79.16	25.17	432.96	24.3424	49.6967	25.42	8.08262	0	0
547	31	0	0	0	0	0	0	0	0	0	0	0	1	12.5	0	0	24	3	24	14	40	2.33333	13.3333	5.5	1	1.8	90.4	27.9012	1	0	101	0	39	0	WEDNESDAY	2	2959.37	114.68	456.49	21.59	74.11	18.8	258.62	15.5006	61.701	22.5382	5.71743	0	0
548	53	0	0	0	0	0	0	0	0	0	0	0	0	0	1	180	23	6	24	8.5	10	6.83333	8.33333	1.75	1	1.65	98.9	36.3269	1	1	113	1	38	1	WEDNESDAY	2	552.51	26.99	60.55	4.5	22.01	7	80.41	19.5399	43.8363	35.8527	11.4025	0	1
549	51	1	10	0	0	0	0	0	0	0	0	0	0	0	0	0	21	6	21	6	30	8.5	8.5	0	0	1.58	51.3	20.5496	0	0	79	0	31	0	WEDNESDAY	2	1205.47	43.48	152.32	6.53	48.14	10.34	106.25	14.4276	50.5429	35.9412	7.71981	0	0
550	37	1	2	0	0	0	0	0	0	0	0	1	0	0	0	0	23.5	4	23.5	7	10	4.33333	7.33333	1.5	1	1.5	76	33.7778	1	1	97	1	34	0	WEDNESDAY	2	1665.07	50.21	324.34	3.23	17.67	4.06	142.58	12.062	77.9162	9.55095	2.1945	0	1
551	65	0	0	1	0	0	0	0	0	0	0	0	0	0.25	0	0	21	4	21	5	30	6.5	7.5	0.5	0	1.7	65	22.4913	0	0	90	0	36	0	WEDNESDAY	2	3044.63	167.73	302.93	19.25	126.9	27.48	513.46	22.0362	39.7986	37.5119	8.12315	0	1
552	61	0	0	0	0	0	0	0	0	0	0	0	0	0	0	0	24.5	6	24.5	6	10	5.33333	5.33333	0	0	1.65	71.6	26.2994	0	0	96	1	36	1	WEDNESDAY	2	1707.96	110.89	181.88	14.52	58.68	20.38	230.94	25.9702	42.5958	30.9211	10.7391	0	1
553	19	0	0	0	0	0	0	0	0	0	0	0	0	0	1	300	21	7	21	7	9	9.85	9.85	0	0	1.76	86	27.7634	1	0	110	1	37	1	WEDNESDAY	2	1287.59	50.99	179.58	14.71	41.13	7.66	77.1	15.8404	55.7879	28.7491	5.35419	0	0
554	56	0	0	0	0	0	0	0	0	0	0	0	0	0	0	0	22.5	7.5	22.5	8	5	8.91667	9.41667	0.25	0	1.51	54.5	23.9025	0	0	87	0	32	0	WEDNESDAY	2	1999.21	73.91	317.24	17.22	46.95	10.99	130.29	14.7878	63.4731	21.1358	4.94745	0	0
555	46	1	2	0	0	1	2	0	1	0	0	0	0	0	0	0	24	5	24	8	5	4.91667	7.91667	1.5	1	1.68	68	24.093	0	0	90	1	34	0	WEDNESDAY	2	1753.87	93.24	212.19	10.9	58.98	13.09	215.16	21.265	48.3936	30.2656	6.71715	0	0
556	31	0	0	0	0	0	0	0	0	0	0	0	0	0	1	180	22	5	22	5	10	6.83333	6.83333	0	0	1.72	114	38.5343	1	1	117	1	40	1	WEDNESDAY	2	1759.14	98.58	226.43	11.66	50.13	14.77	179.78	22.4155	51.4865	25.6472	7.55653	0	0
557	27	0	0	0	0	0	0	0	0	0	0	0	0	0	0	0	23	10	1	10	20	10.6667	8.66667	1	0	1.74	102	33.6901	1	1	107	1	39	1	WEDNESDAY	2	1789.31	116.88	186.45	13.04	61.69	16.91	213.3	26.1285	41.6809	31.0293	8.50551	0	1
558	66	1	24	1	5	0	0	0	1	0	0	0	1	1.25	0	0	1.5	11	3	11.5	10	9.33333	8.33333	1	0	1.5	74	32.8889	1	1	106	1	39	1	WEDNESDAY	2	1075.61	52.49	95.12	8.5	53.75	8.99	93.91	19.5201	35.3734	44.9745	7.52224	0	1
559	59	1	10	0	0	0	0	0	0	0	0	0	0	0	0	0	22	6	22	7.5	30	7.5	9	0.75	0	1.4	67	34.1837	1	1	105	1	38	1	WEDNESDAY	2	1517.54	42.35	257.33	13.29	38.2	12.35	124.4	11.1628	67.8282	22.6551	7.32435	0	1
560	55	1	30	1	8	0	0	1	0	0	0	0	1	0.285714	0	0	24	8	24	8.5	5	7.91667	8.41667	0.25	0	1.66	86	31.2092	1	1	112	1	43	1	WEDNESDAY	2	3421.14	130.32	396.41	11.52	149.33	54.27	887.71	15.237	46.3483	39.2843	14.2768	0	0
561	38	0	0	0	0	0	0	0	0	0	0	0	0	0	0	0	22.5	5.7	23.5	9.5	30	6.7	9.5	2.4	1	1.72	79	26.7036	1	0	99	0	40	1	WEDNESDAY	2	2676.37	124.91	323.1	25.45	97.38	26.01	254.4	18.6686	48.2893	32.7466	8.74655	0	0
562	44	1	17	1	2	0	0	0	0	0	0	0	0	0.5	0	0	3	12	3	12	10	8.83333	8.83333	0	0	1.64	99	36.8084	1	1	112	1	39	1	SUNDAY	1	1281.94	104.25	64.92	4.32	65.88	15.43	592.21	32.5288	20.2568	46.2518	10.8328	0	1
563	56	0	0	1	1	0	0	0	0	0	0	0	0	0	0	0	1	5.5	1	8	10	4.33333	6.83333	1.25	1	1.78	88	27.7743	1	0	104	1	40	1	SUNDAY	1	2920.44	140.73	245.46	10.03	151.55	58.31	394.85	19.2752	33.6196	46.7036	17.9696	0	1
564	29	0	0	0	0	0	0	0	0	0	0	0	1	6	1	570	1.5	7.5	24	14	10	5.83333	13.8333	2.5	1	1.82	91	27.4725	1	0	101	0	32	0	SUNDAY	1	1655.21	73.14	264.93	17.17	37.76	11.81	219.06	17.6751	64.0233	20.5315	6.42154	0	0
565	33	0	0	1	2	1	2	0	0	0	0	1	1	12	1	200	24	6.66	3	12	10	6.49333	8.83333	4.17	1	1.82	106	32.001	1	1	101	0	40	1	SUNDAY	1	1876.61	106.49	185.31	8.54	75.62	19.34	1146.02	22.6984	39.4989	36.2665	9.27524	0	1
566	47	0	0	0	0	0	0	0	0	0	0	0	0	0	1	150	22	6	22	6	10	7.83333	7.83333	0	0	1.6	61	23.8281	0	0	96	1	34	0	SUNDAY	1	1723.55	93.48	229.54	25.36	49.89	19.62	226.14	21.6948	53.2714	26.0515	10.2451	0	0
567	53	0	0	0	0	1	2	0	0	0	0	0	0	0	1	180	22	6	22	8	10	7.83333	9.83333	1	0	1.62	70	26.6728	1	0	96	1	34	0	SUNDAY	1	2533.8	134.87	303.18	16.63	86.23	25.7	457.1	21.2913	47.8617	30.6287	9.12858	0	0
568	62	1	10	1	10	1	10	1	0	0	0	0	0	0	0	0	21.5	6.5	21.5	6.5	10	8.83333	8.83333	0	0	1.64	71	26.398	0	0	97	1	35	0	SUNDAY	1	1346.8	71.09	140.12	15.99	56.47	17.45	160.65	21.1138	41.6157	37.7361	11.661	0	1
569	52	0	0	1	5	0	0	0	1	1	0	0	0	0	0	0	24	8.5	24	9.5	60	7.5	8.5	0.5	0	1.65	83	30.4867	1	1	112	1	37	1	SUNDAY	1	1287.71	65.68	108.8	6.23	64.12	17.75	197.9	20.4021	33.7964	44.8144	12.4057	0	1
570	47	0	0	0	0	0	0	0	0	0	0	0	0	0	0	0	24	6.5	24	10.5	10	6.33333	10.3333	2	1	1.5	86	38.2222	1	1	117	1	39	1	SUNDAY	1	1660.29	74.09	181.14	13.54	68.61	21.35	180.96	17.8499	43.6406	37.1917	11.5733	0	1
571	62	0	0	0	0	1	1	0	0	0	0	0	0	0	1	0	22	6	23.5	7	10	7.83333	7.33333	1.25	1	1.65	85.6	31.4417	1	1	100	1	39	1	SUNDAY	1	1737.76	72.5	178.39	11.96	81.2	25.16	202.52	16.6882	41.0621	42.0541	13.0306	0	1
572	64	1	8	0	0	1	3	0	0	0	0	0	0	0	0	0	21	6	22.5	7.5	90	7.5	7.5	1.5	1	1.75	95	31.0204	1	1	135	1	38	1	MONDAY	2	1049.2	52.4	154.46	12.6	23.86	8.89	88.23	19.9771	58.8868	20.467	7.62581	0	0
573	76	1	10	1	10	1	10	0	0	0	0	0	0	0	0	0	22.5	8	23.5	8.5	60	8.5	8	0.75	0	1.5	80	35.5556	1	1	111	1	39	1	MONDAY	2	939.73	67.68	107.19	13.65	21.06	5.03	76.92	28.8083	45.6259	20.1696	4.81734	0	0
574	58	0	0	0	0	0	0	0	0	0	0	0	1	2	1	180	23	7	24	8.5	90	6.5	7	1.25	1	1.63	64	24.0882	0	0	90	1	38	1	MONDAY	2	1325.8	58.27	177.36	15.08	43.62	9.43	78.84	17.5803	53.5103	29.6108	6.40142	0	0
575	43	1	1	0	0	0	0	0	1	1	0	0	0	0	0	0	23	7	23	7	60	7	7	0	0	1.53	73	31.1846	1	1	107	1	40	1	MONDAY	2	1547.76	57	233.74	16.65	43.92	12.08	131.56	14.731	60.4073	25.5388	7.02434	0	0
576	60	1	10	0	0	0	0	0	0	0	1	0	0	0	1	150	23	6	23	6	30	6.5	6.5	0	0	1.61	70	27.0051	1	0	90	1	38	1	MONDAY	2	1397.55	63.25	172.25	14.22	53.95	11.91	167.27	18.1031	49.3006	34.7429	7.66985	0	0
577	50	1	2	0	0	1	5	0	0	0	1	0	0	0	0	0	1	4	1	4	30	2.5	2.5	0	0	1.54	92	38.7924	1	1	96	1	40	1	MONDAY	2	2359.27	77.72	205.7	11.02	136.92	37.62	332.72	13.177	34.8752	52.2314	14.351	0	1
578	55	1	10	1	29	1	3	0	1	1	1	0	0	0	0	0	22.5	7.5	23	8	2	8.96667	8.96667	0.5	0	1.58	83	33.2479	1	1	100	1	39	1	TUESDAY	2	2061.52	113.22	210.21	11.37	85.4	30.9	339.21	21.9683	40.7874	37.2832	13.49	0	1
579	50	1	5	0	0	0	0	0	0	0	1	0	0	0	0	0	22.5	7	23	9	20	8.16667	9.66667	1.25	1	1.59	72.2	28.559	1	0	97	1	34	0	FRIDAY	2	2183.55	54.69	322.5	8.86	75.07	36.12	145.93	10.0185	59.0781	30.9418	14.8877	0	0
580	62	0	0	0	0	1	2	0	0	0	1	0	0	0	1	120	23	6	23	6	10	6.83333	6.83333	0	0	1.57	75	30.4272	1	1	113	1	39	1	FRIDAY	2	1541.74	69.67	190.15	12.14	65.57	29.62	164.12	18.0757	49.3339	38.2769	17.2909	0	0
581	61	1	14	1	1	1	5	0	0	0	1	0	1	1	0	0	23	7	24	8	5	7.91667	7.91667	1	0	1.5	52	23.1111	0	0	79	0	32	0	FRIDAY	2	1144.84	78.38	97.36	13.36	50.42	22.6	263.62	27.3855	34.017	39.637	17.7667	0	1
582	65	1	20	0	0	0	0	0	0	0	1	0	0	0	0	0	23	6.5	24	9	30	7	8.5	1.75	1	1.55	75	31.2175	1	1	103	1	39	1	FRIDAY	2	1464.17	58.46	182.85	16.14	57.15	20.21	149.19	15.9708	49.9532	35.1291	12.4227	0	0
583	43	1	25	0	0	0	0	0	0	0	0	0	1	5	0	0	22.5	6	1	11	10	7.33333	9.83333	3.75	1	1.8	97	29.9383	1	0	94	0	37	0	WEDNESDAY	2	1835.52	82.97	193.25	19.64	79.99	21.8	219.54	18.081	42.1134	39.221	10.6891	0	1
584	57	0	0	1	13	0	0	0	0	0	0	0	0	0	1	200	23.5	6	22	8.5	4	6.43333	10.4333	0.5	0	1.7	79	27.3356	1	0	88	0	38	0	WEDNESDAY	2	1605.52	98.3	150.42	17.74	67.98	13.84	370.04	24.4905	37.4757	38.1073	7.75823	0	1
585	44	1	1	1	7	0	0	1	0	0	0	0	0	0	0	0	21.5	10.5	6	6	10	12.8333	-0.166667	2	1	1.6	56	21.875	0	0	79	0	34	0	WEDNESDAY	2	1885.26	107.81	163.54	11.33	88.23	38.23	645.52	22.8743	34.6987	42.1199	18.2505	0	1
586	73	1	50	0	0	1	5	0	0	0	0	0	1	2	1	370	24	6	24	6	5	5.91667	5.91667	0	0	1.68	81	28.699	1	1	104	1	38	0	WEDNESDAY	2	2628.75	82.5	346.77	12	102.62	24.14	187.1	12.5535	52.7658	35.1338	8.26476	0	0
587	58	0	0	1	1	0	0	0	0	0	1	0	1	6	0	0	23	6	23	6	5	6.91667	6.91667	0	0	1.56	50.4	20.7101	0	0	79	0	32	0	WEDNESDAY	2	1291.83	103.12	157.47	18.24	26.97	10.58	258.08	31.9299	48.7587	18.7896	7.37094	0	0
588	51	1	5	1	5	1	5	0	0	0	1	1	0	0	0	0	19	5	19	5	10	9.83333	9.83333	0	0	1.6	62	24.2187	0	0	96	1	35	0	TUESDAY	2	1249.47	62.43	121.55	4.78	56.79	28.41	245.73	19.9861	38.9125	40.9061	20.4639	0	1
589	56	0	0	1	3	0	0	0	0	0	1	0	0	0	1	160	19.5	6.5	20	7	5	10.9167	10.9167	0.5	0	1.61	74	28.5483	1	0	83	0	35	0	TUESDAY	2	1459.42	105.67	190.78	23.69	35.05	11.51	253.57	28.9622	52.2893	21.6148	7.09803	0	0
590	58	0	0	0	0	1	8	0	0	0	1	1	1	4	0	0	22.5	7	24	8	10	8.33333	7.83333	1.25	1	1.54	56	23.6128	0	0	81	0	33	0	MONDAY	2	1485.72	118.86	154.48	10.94	41.34	19.92	318.96	32.0006	41.5906	25.0424	12.0669	0	1
591	60	1	8	1	3	1	10	0	0	0	1	0	0	0	1	300	22.5	5	23	5	10	6.33333	5.83333	0.25	0	1.57	99	40.1639	1	1	120	1	42	1	MONDAY	2	1653.76	74.65	273.51	22.13	34.45	12.32	147.05	18.0558	66.1547	18.7482	6.70472	0	1
592	47	1	10	0	0	1	1	0	0	0	0	0	0	0	0	0	24	9	24	9	5	8.91667	8.91667	0	0	1.55	76	31.6337	1	1	93	1	36	1	MONDAY	2	2634.64	142.98	310.86	13.54	90.08	34.62	696.08	21.7077	47.1958	30.7716	11.8263	0	0
593	47	1	4	0	0	1	4	0	0	0	0	0	0	0	1	60	22.5	5.5	23.5	11	3	6.95	11.45	3.25	1	1.63	55	20.7008	0	0	80	0	32	0	MONDAY	2	2031.74	123.63	242.37	22.95	66.27	25.13	513.85	24.3397	47.7167	29.3556	11.1318	0	0
594	55	1	5	0	0	1	2	0	0	0	0	0	0	0	0	0	24	7	2	9.5	5	6.91667	7.41667	2.25	1	1.56	64	26.2985	1	0	92	1	38	1	MONDAY	2	1723.54	104.43	149.95	19.62	83	33.25	305.59	24.2362	34.8005	43.341	17.3625	0	1
595	33	1	10	1	10	0	0	0	0	0	0	0	0	0	0	0	22.5	8	24	10.5	20	9.16667	10.1667	2	1	1.78	113	35.6647	1	1	121	1	42	1	MONDAY	2	1644.34	108.35	199.07	18.54	44.71	10.52	746.34	26.3571	48.4255	24.4712	5.75793	0	0
596	62	1	25	0	0	1	20	0	1	1	1	1	0	0	1	360	22.5	8	24	9	5	9.41667	8.91667	1.25	1	1.51	72.3	31.7091	1	1	101	1	37	1	SUNDAY	1	1577.08	149.5	135.72	15.04	49.26	15.52	389	37.9182	34.4231	28.1114	8.85687	1	1
597	49	1	3	0	0	0	0	0	0	0	1	1	0	0	0	0	23.5	10.5	3	11	5	10.9167	7.91667	2	1	1.54	64	26.986	1	0	82	0	35	0	SUNDAY	1	1900.84	62.09	211.48	16.29	90.77	22.16	191.68	13.0658	44.5024	42.9773	10.4922	0	1
598	69	1	15	0	0	1	1	0	0	0	1	0	0	0	1	120	22	6	22.5	6	10	7.83333	7.33333	0.25	0	1.66	70	25.4028	0	0	96	1	39	1	SUNDAY	1	1362.24	94.61	128.37	10.06	50.39	13.09	419.61	27.7807	37.6938	33.2915	8.64826	0	1
599	70	1	20	0	0	1	10	0	0	0	0	0	0	0	0	0	22	8	22	8	30	9.5	9.5	0	0	1.82	78	23.5479	0	0	105	1	42	1	SUNDAY	1	2490.17	143.27	271.48	22.5	114.26	25.91	959.93	23.0137	43.6083	41.296	9.36442	0	1
600	52	1	2	0	0	0	0	0	0	0	1	0	0	0	1	80	23	6.5	24	8.5	120	5.5	6.5	1.5	1	1.53	64	27.3399	1	0	89	1	37	1	TUESDAY	2	1617.83	81.82	205.17	10.04	53.45	22.64	445.92	20.2296	50.7272	29.7343	12.5946	0	0
601	67	1	15	1	5	0	0	0	0	0	0	0	0	0	1	120	23.5	7	23.5	7	5	7.41667	7.41667	0	0	1.59	73.2	28.9546	1	1	98	0	39	0	TUESDAY	2	1197.6	96.83	114.87	10.76	41.74	6.6	289.56	32.3413	38.3667	31.3677	4.95992	0	1
602	34	1	8	0	0	0	0	0	0	0	0	1	0	0	0	0	24	8.5	24	8.5	120	6.5	6.5	0	0	1.63	98	36.8851	1	1	118	1	44	1	MONDAY	2	1998.27	135.17	234.45	21.12	55.65	15.38	519.12	27.0574	46.9306	25.0642	6.92699	0	0
603	54	1	3	1	3	0	0	0	0	0	0	1	1	2	0	0	20	5	20	5	120	7	7	0	0	1.57	77	31.2386	1	1	99	1	34	0	SUNDAY	1	1333.16	94.07	117.75	3.03	50.22	13.93	457.03	28.2247	35.3296	33.9029	9.40397	0	1
604	63	1	5	1	5	0	0	0	0	0	1	0	1	7	1	240	23.5	6	23.5	6.5	60	5.5	6	0.25	0	1.49	56.5	25.4493	0	0	86	0	32	0	TUESDAY	2	1590.01	59.64	169.93	11.79	76.47	17.91	247.59	15.0037	42.7494	43.2846	10.1377	0	1
605	60	1	44	0	0	1	2	0	1	0	1	1	0	0	1	120	24	7	1	7.5	5	6.91667	6.41667	0.75	0	1.65	83	30.4867	1	1	85	0	34	0	TUESDAY	2	1680.1	140.26	190.88	9.86	36.44	17.58	407.12	33.3933	45.4449	19.5203	9.4173	0	0
606	65	1	5	0	0	0	0	0	1	1	0	0	0	0	1	300	21.5	7.5	21.5	8	5	9.91667	10.4167	0.25	0	1.67	78	27.968	1	1	98	0	35	0	TUESDAY	2	1763.98	145.7	237.54	16.32	26.02	10.6	361.62	33.0389	53.8646	13.2757	5.40822	0	0
607	61	1	5	0	0	1	5	0	0	0	0	0	0	0	1	150	20	6	20	6	3	9.95	9.95	0	0	1.64	75	27.8852	1	1	104	1	41	1	THURSDAY	2	1536.74	40.3	209.04	14.79	60.87	22.7	622.5	10.4897	54.4113	35.6488	13.2944	0	0
608	56	1	1	0	0	0	0	0	0	0	0	0	0	0	0	0	24	6	1	6	4	5.93333	4.93333	0.5	0	1.7	85	29.4118	1	0	98	0	36	0	THURSDAY	2	1506.38	86.54	205.79	23.87	38.91	8.18	130.36	22.9796	54.6449	23.2471	4.88721	0	0
609	69	1	40	0	0	1	5	0	0	0	0	0	0	0	0	0	23	6	24	6	5	6.91667	5.91667	0.5	0	1.72	105	35.4922	1	1	117	1	44	1	THURSDAY	2	1936.32	75.8	227.64	16.64	79.58	26.22	229.7	15.6586	47.0253	36.9887	12.187	0	0
610	64	1	22	1	16	1	16	0	0	0	1	0	0	0	1	240	21.5	7.5	21.5	7.5	60	9	9	0	0	1.4	57	29.0816	1	1	80	0	33	0	THURSDAY	2	1511.79	85.71	175.61	22.33	53.29	21.48	381.34	22.6778	46.4641	31.7246	12.7875	0	0
611	67	1	5	0	0	0	0	0	0	1	1	0	0	0	1	160	22	6	22.5	7	20	7.66667	8.16667	0.75	0	1.47	59	27.3034	1	1	82	0	33	0	THURSDAY	2	1854.24	102.24	142.28	10.94	95.9	34.52	300.74	22.0554	30.6929	46.5474	16.7551	0	1
612	50	1	1	0	0	1	10	0	0	0	0	0	0	0	1	360	22.5	6.5	23	6.5	4	7.93333	7.43333	0.25	0	1.49	86	38.737	1	1	130	1	40	1	THURSDAY	2	1770.01	56.25	217.09	13.93	79.37	22.54	112.87	12.7118	49.0596	40.3574	11.461	0	0
613	74	1	20	0	0	1	10	0	0	0	1	0	0	0	0	0	22.5	6	24	9	4	7.43333	8.93333	2.25	1	1.48	74.6	34.0577	1	1	81	0	34	0	WEDNESDAY	2	1945.03	85.25	204.78	26.17	88.91	36.44	297.69	17.5319	42.1135	41.1402	16.8614	0	1
614	51	0	0	0	0	1	10	0	1	1	1	1	0	0	0	0	23	6	24	6	60	6	5	0.5	0	1.52	54	23.3726	0	0	77	0	33	0	WEDNESDAY	2	1403.59	63.19	155.57	21.84	60.75	18.35	889.27	18.0081	44.3349	38.9537	11.7663	0	1
615	56	0	0	1	10	1	1	0	0	1	1	0	0	0	1	160	21	4	21	4	40	6.33333	6.33333	0	0	1.54	96.2	40.5633	1	1	122	1	38	1	WEDNESDAY	2	1556.88	41.58	237.04	28.6	50.47	12.7	127.65	10.6829	60.9013	29.1757	7.34161	0	0
616	56	1	2	0	0	1	2	0	0	0	1	0	0	0	0	0	24.5	6	24.5	6	10	5.33333	5.33333	0	0	1.58	90	36.0519	1	1	101	1	36	1	WEDNESDAY	2	1524.83	105.57	193.69	16.69	36.61	5.31	339.36	27.6936	50.8096	21.6083	3.13412	0	0
617	65	1	15	1	10	1	10	0	0	1	1	1	0	0	0	0	22.5	6	23	7	5	7.41667	7.91667	0.75	0	1.67	64.3	23.0557	0	0	95	1	35	0	WEDNESDAY	2	1825.94	47.04	287.54	20.57	59.37	16.49	61.59	10.3048	62.99	29.2633	8.12787	0	0
618	70	0	0	1	5	0	0	0	0	0	1	0	0	0	0	0	22	6	23	6	5	7.91667	6.91667	0.5	0	1.55	68.5	28.512	1	1	86	0	34	0	SUNDAY	1	2194.33	134.42	339.54	39.46	38.52	15.84	295.48	24.5032	61.8941	15.7989	6.49674	0	0
619	53	1	1	0	0	0	0	0	0	1	0	0	0	0	0	0	21	5	21	5	5	7.91667	7.91667	0	0	1.7	100	34.6021	1	1	101	1	36	1	SUNDAY	1	895.79	67.15	75.79	10.86	34.3	8.45	300.69	29.9847	33.8428	34.4612	8.48971	0	1
620	60	1	20	1	20	1	10	0	0	0	0	0	0	0	0	0	1	10	1	10	5	8.91667	8.91667	0	0	1.8	90	27.7778	1	0	128	1	41	1	SUNDAY	1	1925.44	128.92	197.9	14.05	67.17	30.1	430.94	26.7824	41.1127	31.397	14.0695	0	1
621	46	0	0	0	0	1	1	0	0	0	0	0	0	0	1	180	22	8	1	8	5	9.91667	6.91667	1.5	1	1.71	103	35.2245	1	1	107	1	38	0	SUNDAY	1	2079.47	100.17	259.69	28.14	73.2	30.08	292.4	19.2684	49.9531	31.6811	13.0187	0	0
622	58	0	0	1	8	0	0	0	0	0	0	0	0	0	0	0	20	5	22	8	5	8.91667	9.91667	2.5	1	1.65	82	30.1194	1	1	115	1	39	0	SUNDAY	1	1704.08	108.28	80.93	12.65	103.09	31.36	381.62	25.4166	18.9968	54.4464	16.5626	0	1
623	59	1	2	1	4	1	2	0	0	0	1	0	0	0	1	540	24	6	24	9.5	5	5.91667	9.41667	1.75	1	1.54	75	31.6242	1	1	107	1	36	1	SUNDAY	1	1305.2	123.97	106.51	16.91	41.55	15.86	329.42	37.9926	32.6417	28.6508	10.9363	1	1
624	60	1	10	1	30	1	10	1	0	0	1	0	0	0	0	0	21	6	21	6	5	8.91667	8.91667	0	0	1.55	64	26.6389	1	0	87	0	35	0	SUNDAY	1	1748.06	83.74	159.71	17.11	88.19	33.21	284.04	19.1618	36.5457	45.4052	17.0984	0	1
625	62	1	8	1	8	1	8	0	0	0	0	0	0	0	0	0	22	7	24	7	5	8.91667	6.91667	1	0	1.65	54	19.8347	0	0	77	0	33	0	SUNDAY	1	517.79	41.69	47.12	3.86	17.27	6.82	144.38	32.2061	36.4009	30.018	11.8542	0	1
626	48	1	20	1	4	0	0	0	0	0	0	0	0	0	1	240	22	7.5	22	7.5	5	9.41667	9.41667	0	0	1.55	58.7	24.4329	0	0	82	0	34	0	SUNDAY	1	1412.86	115.27	141.1	15.48	44.08	20.42	385.5	32.6345	39.9473	28.0792	13.0077	0	1
627	48	1	18	1	3	0	0	0	0	0	1	0	0	0	0	0	20	4	20	6	5	7.91667	9.91667	23	1	1.53	67.8	28.9632	1	0	102	1	34	0	SUNDAY	1	1742.57	121.73	141.35	19.34	75.63	30.71	382.47	27.9426	32.4463	39.0613	15.8611	0	1
628	66	1	13	0	0	1	3	0	0	0	1	0	0	0	0	0	21	6	21	6	5	8.91667	8.91667	0	0	1.65	77.3	28.393	1	1	92	1	37	1	SUNDAY	1	1534.43	74.25	113.04	11.05	87.13	18.6	270.13	19.3557	29.4676	51.105	10.9096	0	1
629	60	0	0	1	1	0	0	0	0	0	0	0	1	6	0	0	2	10	2	10	5	7.91667	7.91667	0	0	1.6	64.5	25.1953	1	0	76	0	34	0	WEDNESDAY	2	2105.54	122.02	251.32	24.22	65.54	28.22	351.96	23.1808	47.7445	28.0147	12.0625	0	0
630	70	1	15	1	15	1	5	0	0	0	1	0	0	0	0	0	21	6	22	6	10	8.83333	7.83333	0.5	0	1.51	68	29.8233	1	1	88	0	36	1	WEDNESDAY	2	1156.46	26.58	136.63	4.29	56.31	17.79	89.81	9.19357	47.258	43.8225	13.8448	1	0
631	59	1	30	1	25	1	15	1	0	0	0	0	0	0	0	0	24	7	1	8	20	6.66667	6.66667	1	0	1.6	72	28.125	1	0	126	1	40	1	WEDNESDAY	2	1658.04	82.66	169.88	22.72	71.64	23.64	1124.36	19.9416	40.9833	38.8869	12.832	0	1
632	54	1	10	1	6	1	6	0	0	1	1	0	0	0	0	0	20	3	21	3	30	6.5	5.5	0.5	0	1.69	85	29.7609	1	0	90	1	35	0	WEDNESDAY	2	1703.84	113.72	179.74	27.64	62.04	17.32	865.78	26.6973	42.1965	32.7707	9.14875	0	1
633	62	0	0	0	0	1	3	0	1	1	1	0	0	0	1	60	21	5.5	23	6	10	8.33333	6.83333	1.25	1	1.52	75	32.4619	1	1	102	1	36	1	WEDNESDAY	2	1907.51	96.52	138.87	6.62	106.13	30.05	361.57	20.24	29.1207	50.0742	14.1782	0	1
634	56	0	0	0	0	1	1	0	0	0	1	0	0	0	0	0	22	6.5	22	6.5	5	8.41667	8.41667	0	0	1.52	84.2	36.4439	1	1	107	1	36	1	TUESDAY	2	2506.16	119.66	302.52	20.77	90.2	31.39	499.81	19.0985	48.2842	32.3922	11.2726	0	0
635	43	1	15	0	0	0	0	0	0	1	0	1	1	3	0	0	22	8	22	10	4	9.93333	11.9333	1	0	1.61	54	20.8325	0	0	74	0	33	0	TUESDAY	2	1765.86	79.02	197.52	11.02	71.3	27.06	412.82	17.8995	44.7419	36.3392	13.7916	0	1
636	48	0	0	1	8	0	0	0	0	0	0	0	1	1	1	440	24	6	1	6	5	5.91667	4.91667	0.5	0	1.85	113	33.0168	1	1	116	1	39	0	TUESDAY	2	1825.67	84.69	203.23	13.57	72.59	28.1	340.9	18.5554	44.5272	35.7847	13.8524	0	1
637	66	1	12	0	0	1	10	0	0	0	1	0	0	0	0	0	1	6	2.5	7.5	40	4.33333	4.33333	1.5	1	1.52	116	50.2078	1	1	131	1	41	1	TUESDAY	2	2071.63	106.38	233.14	8.97	78.18	31.03	464.65	20.5403	45.0158	33.9646	13.4807	0	0
638	38	1	1	0	0	0	0	0	0	0	0	0	1	2	0	0	21	5.5	21	8	5	8.41667	10.9167	1.25	1	1.6	116	45.3125	1	1	121	1	38	1	TUESDAY	2	1948.68	79.93	255.14	13.4	67.43	24.8	247.95	16.407	52.3719	31.1426	11.4539	0	0
639	75	1	40	1	1	0	0	0	0	0	1	0	0	0	0	0	22	8	23	8	5	9.91667	8.91667	0.5	0	1.68	76.4	27.0692	1	1	80	0	34	0	MONDAY	2	1764.42	59.68	183.91	9.81	89.83	25.28	238.93	13.5297	41.693	45.8207	12.8949	0	1
640	62	1	8	1	15	0	0	0	0	0	0	0	1	3	0	0	21	6.5	24	8.5	40	8.83333	7.83333	2.5	1	1.68	77	27.2817	1	1	81.5	0	35	0	MONDAY	2	1691.46	43.77	238.49	15.01	62.13	16.74	706.44	10.3508	56.3986	33.0584	8.9071	0	0
641	69	1	5	1	3	1	6	0	0	1	0	0	0	0	1	180	21.5	6	21.5	7	10	8.33333	9.33333	0.5	0	1.68	77.3	27.388	1	1	116	1	38	0	MONDAY	2	1523.04	54.98	192.66	17.6	63.06	5.96	237.4	14.4395	50.5988	37.2636	3.5219	0	0
642	53	1	30	1	11	1	11	0	0	0	1	1	0	0	1	120	22	5.5	22	7	5	7.41667	8.91667	0.75	0	1.55	75	31.2175	1	1	87	0	36	1	MONDAY	2	1634.64	112.58	222.12	31.62	34.14	6.52	213.88	27.5486	54.3533	18.7968	3.58978	0	0
643	57	0	0	0	0	1	1	0	0	0	1	0	0	0	0	0	20	5.5	20	6	10	9.33333	9.83333	0.25	0	1.64	63	23.4236	0	0	78	0	34	0	MONDAY	2	1778.82	110.58	159.42	18.22	75.66	35.02	389.72	24.8659	35.8485	38.2804	17.7185	0	1
644	54	1	8	0	0	0	0	0	0	0	1	1	0	0	0	0	22	9	2	11	5	10.9167	8.91667	3	1	1.65	61.4	22.5528	0	0	81	0	35	0	MONDAY	2	1256.06	39.62	210.1	7.46	28.16	6.1	41.58	12.6172	66.9076	20.1774	4.37081	0	1
645	63	1	5	1	5	0	0	0	0	0	0	0	1	5	0	0	20	5	20	5	10	8.83333	8.83333	0	0	1.7	112	38.7543	1	1	130	1	44	1	MONDAY	2	2093.82	43.26	296.44	12.27	86.78	32.84	237.11	8.26432	56.6314	37.3012	14.1158	1	0
646	68	1	15	0	0	1	2	0	0	0	0	0	0	0	1	300	22	5.5	23	6.5	10	7.33333	7.33333	1	0	1.65	73	26.8136	0	0	101	0	39	0	MONDAY	2	1371.47	93.37	152.23	17.63	43.39	18.44	292.29	27.2321	44.3991	28.4738	12.1009	0	1
647	48	1	11	0	0	0	0	0	0	0	0	0	0	0	0	0	24	6.5	1.5	6.5	30	6	4.5	0.75	0	1.44	45	21.7014	0	0	74	0	31	0	MONDAY	2	1735.3	41.27	223.69	12.44	74.8	33.05	114.16	9.51305	51.5623	38.7944	17.1411	1	0
648	65	1	20	0	0	1	10	0	0	0	1	0	0	0	0	0	22	6	23	6	5	7.91667	6.91667	0.5	0	1.52	66.3	28.6963	1	1	81	0	36	1	MONDAY	2	1955.21	77.7	226.58	8.03	82.15	30.9	284.79	15.896	46.3541	37.8144	14.2235	0	0
649	50	1	15	1	9	1	9	0	0	0	1	0	1	6	0	0	24	6.5	24	6.5	40	5.83333	5.83333	0	0	1.65	89.4	32.8375	1	1	128	1	39	1	TUESDAY	2	974.6	92.28	130.78	11.64	8.94	2.16	213.88	37.874	53.6754	8.25569	1.99466	1	0
650	55	0	0	0	0	1	9	0	0	0	0	0	0	0	1	225	23	6	23	6	5	6.91667	6.91667	0	0	1.78	68.5	21.6197	0	0	80	0	35	0	TUESDAY	2	1322.76	72.69	128.49	7.09	56.22	14.42	385.88	21.9813	38.8551	38.2518	9.8113	0	1
651	59	1	5	0	0	1	5	0	0	0	1	0	0	0	0	0	19	6	19	6	5	10.9167	10.9167	0	0	1.6	73	28.5156	1	0	86	0	35	0	TUESDAY	2	1620.07	109.01	117.01	12.24	76.82	29.04	361.3	26.9149	28.8901	42.6759	16.1326	0	1
652	65	1	25	1	15	1	10	0	0	1	1	0	0	0	0	0	24	8	1	10	120	6	7	1.5	1	1.49	78.2	35.2236	1	1	113	1	38	1	SUNDAY	1	2360.93	167.31	156.72	24.56	113.35	42.44	541.94	28.3465	26.5522	43.2097	16.1784	0	1
653	53	1	15	1	1	0	0	0	0	0	0	0	0	0	1	240	24	7.5	24	7.5	5	7.41667	7.41667	0	0	1.79	99	30.8979	1	1	116	1	42	1	SUNDAY	1	1015.02	40.36	171.89	21	18.73	6.97	58.59	15.9051	67.7386	16.6076	6.18017	0	1
654	65	1	5	0	0	0	0	0	0	0	0	0	0	0	0	0	22	5.5	23.5	9.5	5	7.41667	9.91667	2.75	1	1.6	64.4	25.1562	0	0	89	0	37	0	SUNDAY	1	2066.58	90.39	231.98	18.86	87.36	32.39	263.53	17.4956	44.9012	38.0455	14.1059	0	1
655	76	1	2	0	0	1	1	0	0	0	0	0	0	0	0	0	21.5	3	21	3	5	5.41667	5.91667	23.75	1	1.7	67	23.1834	0	0	97	0	38	0	WEDNESDAY	2	1332.33	124.32	96.36	18.54	47.45	20.53	349.13	37.3241	28.9298	32.0529	13.8682	1	1
656	56	1	20	0	0	0	0	0	0	0	1	0	0	0	0	0	23.5	9	23.5	10.5	5	9.41667	10.9167	0.75	0	1.6	74.5	29.1016	1	0	87	0	37	1	WEDNESDAY	2	1188.34	96.77	90.8	9.58	47.38	22.44	323.34	32.5732	30.5636	35.8837	16.9951	0	1
657	71	1	25	1	15	0	0	0	0	0	1	0	0	0	0	0	22.5	5	22	5	10	6.33333	6.83333	0.25	0	1.59	83	32.831	1	1	108	1	42	1	WEDNESDAY	2	1534.74	71.93	141.99	21.95	78.09	28.26	196.66	18.7471	37.0069	45.7934	16.5722	0	1
658	56	1	10	0	0	1	10	0	0	0	1	0	0	0	1	180	24	4	1	4	60	3	2	0.5	0	1.62	70	26.6728	1	0	96	1	35	0	WEDNESDAY	2	999.22	28.03	198.24	15.55	15.02	1.49	0	11.2208	79.3579	13.5286	1.34205	0	1
659	54	1	5	0	0	1	15	0	0	0	1	1	0	0	0	0	24	8.5	1	9	10	8.33333	7.83333	0.75	0	1.7	72	24.9135	0	0	98	1	34	0	WEDNESDAY	2	1212.64	58.55	169.92	9.04	34.98	14.15	221.53	19.3132	56.0496	25.9615	10.5019	0	0
660	49	1	8	1	8	1	8	0	0	0	1	1	1	2	1	120	23	6	24	6	5	6.91667	5.91667	0.5	0	1.53	84.5	36.0972	1	1	112	1	39	1	TUESDAY	2	1419.02	60.5	232.44	15.68	29.92	11.26	144.96	17.054	65.5213	18.9765	7.14155	0	1
661	74	1	3	1	15	0	0	0	0	0	1	0	0	0	1	120	24	6	24	6	4	5.93333	5.93333	0	0	1.55	60.7	25.2653	0	0	96	1	38	1	TUESDAY	2	1580.65	93.57	188.72	22.68	51.11	14.82	231.02	23.6789	47.7576	29.1013	8.4383	0	0
662	62	1	16	1	2	0	0	0	1	1	1	0	0	0	0	0	22.5	5.5	24	7	5	6.91667	6.91667	1.5	1	1.56	87	35.7495	1	1	119	1	39	1	TUESDAY	2	1491.76	78.63	138.57	12.34	67.45	18.63	209.18	21.0838	37.1561	40.6935	11.2397	0	1
663	46	0	0	0	0	1	2	0	0	0	0	0	0	0	0	0	23	5	23	5	120	4	4	0	0	1.69	85.8	30.041	1	1	100	0	41	1	THURSDAY	2	2453.7	118.7	289.16	23.04	89.93	16.2	452.1	19.3504	47.1386	32.9857	5.94205	0	0
664	67	1	15	0	0	0	0	0	0	1	0	0	0	0	0	0	0.5	7	0.5	6.5	120	4.5	4	0.25	0	1.58	73.9	29.6026	1	1	99	1	36	1	SUNDAY	1	1324.47	29.14	210.1	18.05	44.05	3.64	68.38	8.8005	63.4518	29.9327	2.47344	1	0
665	53	0	0	0	0	1	1	0	0	0	0	0	0	0	0	0	24	7	23.5	8.5	10	6.83333	8.83333	0.5	0	1.67	78	27.968	1	0	91	1	35	0	WEDNESDAY	2	2432.06	60.76	404.3	21.52	67.82	20.4	64.3	9.99317	66.4951	25.0972	7.54916	1	1
666	36	1	10	1	10	0	0	0	0	1	0	0	0	0	0	0	21	6	23	9	120	7	8	2.5	1	1.69	90	31.5115	1	1	105	1	44	1	TUESDAY	2	2248.16	56.3	325.47	14.29	81.37	16.5	194.52	10.0171	57.9087	32.5746	6.6054	0	0
667	48	0	0	0	0	1	1	0	0	0	1	0	0	0	0	0	22.5	6	22.5	7	3	7.45	8.45	0.5	0	1.64	79	29.3724	1	0	92	1	37	1	TUESDAY	2	1067.01	42.1	167.45	15.17	29.74	12.39	110.72	15.7824	62.7735	25.0851	10.4507	0	0
668	32	1	5	0	0	0	0	0	0	0	0	0	1	2	0	0	22.5	4.5	23	7.5	120	4	6.5	1.75	1	1.75	123	40.1633	1	1	134	1	40	1	TUESDAY	2	2911.08	154.55	208.93	6.87	157.78	56.22	581.68	21.2361	28.7082	48.7798	17.3812	0	1
669	70	1	7	0	0	0	0	0	0	0	0	0	0	0	0	0	23	5.5	23	5.5	40	5.83333	5.83333	0	0	1.68	60	21.2585	0	0	86	0	37	0	SUNDAY	1	1090.41	36.97	219.2	14.05	8.45	1.82	41.58	13.5619	80.4101	6.97444	1.50219	0	1
670	72	1	10	0	0	0	0	0	0	0	1	0	0	0	1	150	24	6	24	6	4	5.93333	5.93333	0	0	1.55	91	37.8772	1	1	107	1	36	1	MONDAY	2	1208.07	23.41	247.98	22.04	15.02	2.58	0	7.75121	82.1078	11.1897	1.92207	1	1
671	73	1	10	1	10	0	0	0	0	0	1	0	0	0	0	0	22	8	22	8	5	9.91667	9.91667	0	0	1.68	87	30.8248	1	1	91	1	34	0	MONDAY	2	1518.8	98.96	163.76	15.32	55.1	2.48	335.78	26.0627	43.1288	32.6508	1.46958	0	1
672	62	1	15	1	19	0	0	1	0	1	1	0	0	0	1	120	23.5	5.5	23.5	5.5	5	5.91667	5.91667	0	0	1.62	90	34.2936	1	1	101	1	35	0	MONDAY	2	1516.74	125.06	58.24	4.69	83.92	38.06	471.35	32.9813	15.3593	49.7963	22.584	0	1
673	62	1	10	1	10	1	5	0	0	0	0	0	0	0	0	0	24	8	24	8	3	7.95	7.95	0	0	1.63	82	30.863	1	1	104	1	37	0	MONDAY	2	743.24	49.04	85.09	5.41	22.32	11.41	169.86	26.3926	45.7941	27.0276	13.8165	0	0
674	49	1	5	1	5	1	5	1	0	0	0	0	0	0	0	0	24	7	24	7	4	6.93333	6.93333	0	0	1.65	83	30.4867	1	1	126	1	38	0	MONDAY	2	1872.75	138.14	106.01	4.8	96.38	45.32	521.16	29.5053	22.6426	46.318	21.7797	0	1
675	69	1	10	1	24	0	0	1	0	0	0	0	0	0	1	120	20	6	21	6	5	9.91667	8.91667	0.5	0	1.74	103	34.0203	1	1	128	1	39	0	MONDAY	2	1877.96	122	182.7	28.9	73.28	27.72	361.3	25.9856	38.9146	35.119	13.2846	0	1
676	49	1	3	0	0	1	3	0	0	0	0	0	0	0	1	150	24	7	1	8	6	6.9	6.9	1	0	1.65	80	29.3848	1	0	93	1	34	0	MONDAY	2	1363.58	68.5	157.56	13.84	51.26	16.02	115.1	20.0942	46.2195	33.833	10.5736	0	0
677	40	0	0	1	1	0	0	0	0	0	0	0	0	0	0	0	24	7	24	7	3	6.95	6.95	0	0	1.63	118	44.4127	1	1	118	1	37	0	MONDAY	2	2235.76	122.27	248.4	25.55	84.26	23.86	323.71	21.8753	44.4413	33.9187	9.60479	0	1
678	51	0	0	0	0	1	1	0	0	0	1	0	0	0	0	0	20	5.5	20	5.5	4	9.43333	9.43333	0	0	1.62	50	19.052	0	0	75	0	33	0	MONDAY	2	1196.03	47.71	167.88	14.08	40.63	13.78	478.86	15.9561	56.1457	30.5736	10.3693	0	0
679	54	0	0	0	0	1	3	0	1	1	1	0	0	0	1	180	23	4	23	4	10	4.83333	4.83333	0	0	1.62	86	32.7694	1	1	87	0	34	0	MONDAY	2	1337.95	99.87	162.73	14.82	32.86	6.84	213.88	29.8576	48.6505	22.104	4.60107	0	0
680	71	1	30	0	0	0	0	0	0	0	1	0	0	0	0	0	22	7	23.5	8	5	8.91667	8.41667	1.25	1	1.57	89	36.1069	1	1	109	1	36	1	MONDAY	2	1762.59	82.56	288.14	13.22	31.47	10.56	185.96	18.7361	65.3901	16.069	5.39207	0	1
681	67	1	20	0	0	0	0	0	0	0	1	0	0	0	1	120	21	6.5	21	6.5	4	9.43333	9.43333	0	0	1.55	100	41.6233	1	1	124	1	38	1	MONDAY	2	1852.69	89.26	186.41	21.09	82.83	35.53	289.02	19.2714	40.2463	40.2372	17.2598	0	1
682	57	0	0	1	10	1	10	0	0	1	1	0	0	0	0	0	20.5	5	23	5	20	8.16667	5.66667	1.25	1	1.68	68.5	24.2701	0	0	86	0	34	0	MONDAY	2	1367.1	92.85	169.55	11.1	33.53	11.66	251.46	27.167	49.6087	22.0737	7.6761	0	0
683	56	1	30	1	3	0	0	0	1	1	1	0	0	0	0	0	22.5	5.5	24	4.5	30	6.5	4	0.25	0	1.56	77	31.6404	1	1	107	1	35	0	MONDAY	2	1796.66	106.36	273.52	16.4	34	7.04	213.88	23.6795	60.8952	17.0316	3.52654	0	0
684	55	1	3	0	0	1	3	0	0	0	1	0	0	0	0	0	23.5	5	24	5	30	5	4.5	0.25	0	1.53	51.5	22.0001	0	0	77	0	33	0	MONDAY	2	2008.66	72.14	378.09	16.04	23.84	8.96	103.56	14.3658	75.292	10.6817	4.01462	0	1
685	64	1	10	0	0	1	5	0	0	0	0	0	0	0	0	0	23	3.5	24	3.5	20	4.16667	3.16667	0.5	0	1.78	113	35.6647	1	1	120	1	38	0	WEDNESDAY	2	1866.98	104.6	216.78	22.4	63.11	19.87	277.56	22.4105	46.4451	30.4229	9.57857	0	0
686	55	1	4	0	0	0	0	0	0	0	0	0	0	0	0	0	24	5	24	5	30	4.5	4.5	0	0	1.55	63	26.2227	1	0	80	0	34	0	WEDNESDAY	2	1912.04	133.72	158.02	23.24	81.74	35.74	493.22	27.9743	33.0579	38.4751	16.8229	0	1
687	39	1	3	1	3	1	3	0	0	0	0	0	0	0	0	0	22	6.5	22	6.5	3	8.45	8.45	0	0	1.51	69	30.2618	1	1	114	1	36	1	WEDNESDAY	2	1682.36	94.36	193.72	22.38	62.22	29.16	298.38	22.4352	46.0591	33.2854	15.5995	0	0
688	39	1	7	1	3	0	0	0	0	0	0	0	0	0	0	0	23	5.5	23	9.5	3	6.45	10.45	2	1	1.59	95	37.5776	1	1	123	1	40	1	WEDNESDAY	2	2656.99	122.18	415.69	35.63	63.01	30.36	402.19	18.3937	62.5806	21.3433	10.2838	0	0
689	47	1	1	1	3	0	0	0	1	1	0	0	0	0	1	180	19	7	20	7	5	11.9167	10.9167	0.5	0	1.67	98	35.1393	1	1	108	1	38	1	WEDNESDAY	2	1511.32	73.6	190.82	21.68	52.58	15.84	119.6	19.4797	50.5042	31.3117	9.43281	0	0
690	44	1	5	0	0	0	0	0	0	0	0	0	0	0	0	0	21	6	22.5	7.5	5	8.91667	8.91667	1.5	1	1.62	80.4	30.6356	1	1	87	0	36	1	WEDNESDAY	2	2817.82	145.26	242.1	24	141.7	32.08	596.08	20.6202	34.367	45.2584	10.2462	0	1
691	64	1	14	1	18	1	15	1	0	0	1	0	0	0	1	100	22.5	6	22.5	6	5	7.41667	7.41667	0	0	1.52	84.3	36.4872	1	1	119	1	40	1	WEDNESDAY	2	1208.08	88.72	120.21	15.72	41.03	14.84	293.45	29.3755	39.802	30.5667	11.0556	0	1
692	65	0	0	1	5	0	0	0	0	0	1	0	0	0	1	100	23	5.5	23	5.5	90	5	5	0	0	1.63	71	26.7229	1	0	101	1	36	1	WEDNESDAY	2	550.04	19.63	98.44	11.91	10.04	2.99	198.29	14.2753	71.5875	16.4279	4.89237	0	1
693	71	1	6	1	3	1	3	1	0	0	0	0	0	0	1	420	19.5	5	19.5	5	60	8.5	8.5	0	0	1.6	59	23.0469	0	0	90	0	39	0	WEDNESDAY	2	1408.28	84.34	181.57	23.77	36.56	11.09	138.9	23.9555	51.5721	23.3647	7.08737	0	0
694	72	1	30	0	0	0	0	0	0	0	0	0	1	28	0	0	21.5	6.5	21.5	6.5	10	8.83333	8.83333	0	0	1.62	58	22.1003	0	0	95	0	36	0	WEDNESDAY	2	1430.96	56.65	187.45	12.79	50.28	13.56	109.4	15.8355	52.3984	31.6235	8.52854	0	0
695	53	1	10	0	0	1	5	0	1	0	1	0	0	0	1	120	2	6	2	6	120	2	2	0	0	1.54	76.5	32.2567	1	1	98	1	40	1	TUESDAY	2	1511.18	76.95	195.29	13.4	50.03	16.62	254	20.3682	51.6921	29.7959	9.89823	0	0
696	49	1	10	0	0	0	0	0	0	0	1	0	0	0	0	0	23.5	7.5	23.5	7.5	15	7.75	7.75	0	0	1.69	101.5	35.538	1	1	120	1	41	1	TUESDAY	2	1219.76	107.61	94.41	14.97	44.96	19.47	272.01	35.2889	30.9602	33.1737	14.3659	1	1
697	58	1	43	0	0	0	0	0	0	0	1	1	1	12	1	180	23	6	23	6	60	6	6	0	0	1.55	75.5	31.4256	1	1	110	1	37	1	TUESDAY	2	1142.83	49.22	125.56	8.1	50.38	19.1	149.95	17.2274	43.947	39.6752	15.0416	0	1
698	54	1	3	1	3	1	2	0	0	0	1	0	0	0	0	0	21	6	21	6	5	8.91667	8.91667	0	0	1.58	51.3	20.5496	0	0	88	0	34	0	TUESDAY	2	1300.43	78.67	177.58	14.55	30.12	8.75	231.44	24.1981	54.6219	20.8454	6.05569	0	0
699	66	1	10	1	15	1	8	1	0	0	0	0	0	0	0	0	24	6	24	6	20	5.66667	5.66667	0	0	1.72	80	27.0416	1	1	103	1	46	1	SUNDAY	1	1290.93	52.52	175.23	7.64	41.94	10.52	158.71	16.2735	54.2957	29.2394	7.33425	0	0
700	72	0	0	1	4	0	0	0	0	0	0	0	1	15	0	0	22	6	22	6	30	7.5	7.5	0	0	1.63	63.6	23.9377	0	0	95	0	38	0	SUNDAY	1	1303.79	57.29	142.2	8.82	41.4	14.82	130.48	17.5765	43.6267	28.5782	10.2302	0	1
701	66	1	32	0	0	1	10	0	0	0	1	0	0	0	0	0	23	6	23	6	5	6.91667	6.91667	0	0	1.5	75.7	33.6444	1	1	115	1	38	1	SUNDAY	1	1314.11	67.13	192.63	9.94	30.85	11.95	250.47	20.4336	58.6344	21.1284	8.18425	0	0
702	42	1	3	0	0	0	0	0	0	0	0	0	1	12	0	0	1	6	1	7	40	4.33333	5.33333	0.5	0	1.62	102	38.866	1	1	126	1	46	1	SUNDAY	1	2060.71	104.51	312.23	12.1	43.13	14.79	207.47	20.2862	60.6063	18.8367	6.45942	0	0
703	64	0	0	0	0	1	2	0	0	0	1	0	0	0	1	180	23	5.5	23	5.5	30	6	6	0	0	1.48	47.3	21.5942	0	0	84	0	32	0	SUNDAY	1	1337.25	52.34	196.56	13.95	40.14	17.64	139.36	15.656	58.7953	27.0151	11.8721	0	0
704									1	1	0			0		0						0	0	0	0			#DIV/0!	#DIV/0!	#DIV/0!		0		0	SUNDAY	1	1285.39	33.23	229.4	14.64	29.03	12.62	61.2	10.3408	71.3869	20.3261	8.83623	0	1
705	71	1	22	1	4	0	0	0	0	0	1	0	0	0	1	260	23	6	23	8	10	6.83333	8.83333	1	0	1.45	47.5	22.5922	0	0	82	0	34	0	SUNDAY	1	1434.25	103.05	177.59	26.71	36.86	8.69	263.01	28.7398	49.5283	23.1299	5.45302	0	0
706	60	0	0	0	0	1	5	0	0	0	1	0	1	4.03333	1	300	22.5	6.5	22.5	6.5	5	7.91667	7.91667	0	0	1.55	67	27.8876	1	0	99	1	35	0	SUNDAY	1	1644.01	50.82	221.31	23.25	64.13	8.3	153.36	12.3649	53.8464	35.1075	4.54377	0	0
707	68	1	47	0	0	1	10	0	0	0	1	0	0	0	0	0	22.5	7.5	22.5	7.5	60	8	8	0	0	1.52	65.6	28.3934	1	1	91	1	36	1	SUNDAY	1	957.71	45.78	153.83	10.72	20.27	7.95	111.1	19.1206	64.2491	19.0486	7.47095	0	0
708	76	1	37	0	0	1	3	0	0	0	0	1	1	1	1	80	22	5	22	5	15	6.75	6.75	0	0	1.75	84	27.4286	1	1	109	1	43	1	SUNDAY	1	1223.14	56.87	178.99	9.46	30.83	12.4	114.72	18.598	58.5346	22.6851	9.12406	0	0
709	73	1	15	0	0	0	0	0	0	0	1	0	1	1	1	15	22	6	24	6	20	7.66667	5.66667	1	0	1.54	61.3	25.8475	0	0	100	1	37	1	WEDNESDAY	2	1800.88	72.1	284.77	23.51	46.39	17.74	155.28	16.0144	63.2513	23.1837	8.86567	0	0
710	58	1	30	0	0	0	0	0	0	0	0	0	1	0.5	0	0	21.5	7	21.5	7	30	9	9	0	0	1.67	87.4	31.3385	1	1	105	1	40	1	WEDNESDAY	2	824.01	48.15	121.82	5.73	16.21	5.45	140.87	23.3735	59.1352	17.7049	5.9526	0	0
711	56	1	20	0	0	0	0	0	0	0	0	1	0	0	0	0	21.5	5	21.5	5	30	7	7	0	0	1.62	72	27.4348	1	0	106	1	41	1	WEDNESDAY	2	1898.41	104.24	295.01	28.04	34.49	8.06	178.24	21.9636	62.1594	16.3511	3.82109	0	0
712	51	0	0	0	0	1	1	0	0	0	1	0	0	0	0	0	22	6	22	7.5	60	7	8.5	0.75	0	1.55	79.8	33.2154	1	1	106	1	38	1	WEDNESDAY	2	1380.14	63.33	147.83	6.99	61.58	14.52	245.32	18.3547	42.8449	40.1568	9.4686	0	1
713	43	0	0	0	0	1	4	0	0	0	0	0	1	1	1	300	22.5	5	22.5	5	30	6	6	0	0	1.65	61.4	22.5528	0	0	95	1	35	0	WEDNESDAY	2	1277.6	61.96	164.99	13.3	40.67	11.91	310.71	19.3989	51.6562	28.6498	8.38995	0	0
714	79	1	10	1	20	1	3	0	0	0	1	0	1	0.25	0	0	22	9.5	22	9.5	120	9.5	9.5	0	0	1.46	55	25.8022	0	0	100	1	36	1	TUESDAY	2	716	13.22	139.06	7.9	13.15	5.16	20.06	7.38547	77.6872	16.5293	6.48603	1	1
715	46	1	10	0	0	0	0	0	0	0	0	0	0	0	0	0	21.5	5	23	5	5	7.41667	5.91667	0.75	0	1.59	72.7	28.7568	1	0	92	1	34	0	THURSDAY	2	995.64	59.02	130.21	6.5	25.22	12.7	164.22	23.7114	52.3121	22.7974	11.4801	0	0
716	49	1		0	0	0	0	0	0	0	1	0	0	0	0	0	23	5.5	23	6	5	6.41667	6.91667	0.25	0	1.51	100	43.8577	1	1	140	1	39	1	THURSDAY	2	1884.89	47.54	251.92	12.53	76.72	25.59	345.84	10.0887	53.4609	36.6324	12.2188	0	0
717	55	1	20	0	0	1	6	0	0	0	0	0	0	0	1	420	1	6	1	6	5	4.91667	4.91667	0	0	1.62	89	33.9125	1	1	103	1	39.5	1	THURSDAY	2	1581.01	109.17	196.98	12.47	36.74	10.71	280.28	27.6203	49.8365	20.9145	6.09674	0	0
718	65	0	0	0	0	0	0	0	0	0	0	0	0	0	0	0	22	5	22	7	5	6.91667	8.91667	1	0	1.7	71	24.5675	0	0	97	0	39	0	THURSDAY	2	1443.62	51.45	203.35	10.59	47.43	17.15	164.42	14.2558	56.3445	29.5694	10.6919	0	0
719	62	0	0	0	0	0	0	0	0	0	0	0	0	0	1	390	22	6	22	6	5	7.91667	7.91667	0	0	1.7	85	29.4118	1	1	108	1	39	0	THURSDAY	2	2456.4	157.3	188.88	20.16	115.51	42.42	441.64	25.6147	30.7572	42.3217	15.5423	0	1
720	72	1	10	0	0	1	1	0	0	0	0	0	0	0	0	0	20	5	20	5	20	8.66667	8.66667	0	0	1.6	96	37.5	1	1	96	0	35	0	THURSDAY	2	1076.35	62.98	138.99	7.39	28.61	9.09	183.14	23.405	51.6523	23.9225	7.60069	0	0
721	76	1	20	0	0	0	0	0	1	0	0	0	0	0	1	420	22	6	22	7	60	7	8	0.5	0	1.59	64	25.3155	0	0	85	0	32	0	THURSDAY	2	560.05	12.02	68.88	2.52	26.93	7.34	114.79	8.58495	49.1956	43.2765	11.7954	1	0
722	61	1	20	0	0	0	0	0	0	0	1	0	0	0	0	0	24	7	24	7	30	6.5	6.5	0	0	1.67	92	32.9879	1	1	100	1	38	1	THURSDAY	2	748.71	45.55	107.98	7.78	13.2	3.82	89	24.3352	57.6886	15.8673	4.5919	0	0
723	40	0	0	0	0	0	0	0	0	0	0	0	0	0	0	0	21.5	6	21.5	6	5	8.41667	8.41667	0	0	1.68	72.8	25.7937	1	0	88	0	35	0	THURSDAY	2	678.68	2.55	135.37	6.17	17.96	3.14	0	1.50292	79.7843	23.8168	4.16397	1	1
724	31	0	0	0	0	0	0	0	0	0	0	0	1	8	1	420	23.5	6.5	23.5	7	60	6	6.5	0.25	0	1.76	75	24.2123	0	0	90	0	35	0	WEDNESDAY	2	1478.06	55.29	164.57	13.2	67.53	26.7	181.93	14.9629	44.5368	41.1194	16.2578	0	1
725	60	1	6	1	6	1	6	0	0	0	1	0	0	0	1	120	24	6	24	6	30	5.5	5.5	0	0	1.68	114	40.3912	1	1	122.5	1	40	1	WEDNESDAY	2	1595.5	111.87	199.48	14.74	35.61	10.62	288.88	28.0464	50.0107	20.0871	5.9906	0	0
726	64	1	1	0	0	0	0	0	0	0	0	0	0	0	1	240	22	5	22	5	15	6.75	6.75	0	0	1.62	74.5	28.3874	1	1	89	0	33	0	WEDNESDAY	2	1554.84	82.47	187.94	10.47	52.03	23.3	208.14	21.2163	48.3497	30.1169	13.4869	0	0
727	55	0	0	0	0	1	10	0	0	0	1	1	0	0	0	0	22	9	22	9	120	9	9	0	0	1.62	86	32.7694	1	1	101	1	35	0	WEDNESDAY	2	1284.47	76.45	148.58	12.97	42.68	11.4	142.2	23.8075	46.2697	29.9049	7.98773	0	0
728	50	0	0	0	0	0	0	0	1	1	1	0	0	0	0	0	24	9	24	9	15	8.75	8.75	0	0	1.51	64	28.0689	1	0	78	0	32.4	0	WEDNESDAY	2	1048.24	56.57	128.17	8.65	34.56	12.15	203.78	21.5867	48.9086	29.6726	10.4318	0	0
729	65	0	0	0	0	0	0	0	0	0	1	0	0	0	0	0	22.5	7	22.5	7	15	8.25	8.25	0	0	1.59	87	34.4132	1	1	90	1	35.1	1	WEDNESDAY	2	1892.45	89.43	172.78	10.82	94.01	38.29	254.29	18.9025	36.5199	44.7087	18.2097	0	1
730	44	0	0	0	0	0	0	0	0	0	0	0	0	0	0	0	10	18	10	18	5	7.91667	7.91667	0	0	1.63	80	30.1103	1	1	98.5	1	36.2	1	WEDNESDAY	2	1495.91	111.37	163.22	16.6	44.33	14.05	288.88	29.7799	43.6443	26.6707	8.45305	0	1
731	40	0	0	0	0	0	0	0	0	0	0	0	0	0	1	600	20	7	20	9	5	10.9167	12.9167	1	0	1.66	71	25.7657	1	0	78	0	33	0	WEDNESDAY	2	1579.92	130.02	100.47	9.47	70.61	24.15	376.68	32.9181	25.4367	40.2229	13.757	0	1
732	65	0	0	1	15	0	0	0	0	0	1	0	0	0	1	180	23	6.5	23	6.5	40	6.83333	6.83333	0	0	1.6	53	20.7031	0	0	78	0	32	0	WEDNESDAY	2	1498.18	72.01	187.58	17.32	53.28	22.03	160.79	19.226	50.0821	32.0068	13.2341	0	0
733	58	0	0	0	0	0	0	0	0	0	0	0	0	0	1	480	22	5	22	5	20	6.66667	6.66667	0	0	1.82	84	25.3593	1	0	99	0	35	0	WEDNESDAY	2	1127.14	63.92	166.47	15.73	25.61	9.11	158.04	22.684	59.077	20.4491	7.27416	0	0
734	20	0	0	0	0	0	0	0	0	0	0	0	0	0	0	0	22	9.5	22	9.5	15	11.25	11.25	0	0	1.56	63	25.8876	1	0	83	0	36	1	WEDNESDAY	2	1495.9	77.97	182.48	15.22	49.47	12.06	416.17	20.849	48.7947	29.7634	7.25583	0	0
735	73	1	1	0	0	0	0	0	0	0	1	0	0	0	1	120	22.5	6	22.5	6	5	7.41667	7.41667	0	0	1.62	73.7	28.0826	1	1	90	1	36	1	WEDNESDAY	2	1237.79	60.73	132.2	8.73	52.44	20.95	145.05	19.6253	42.7213	38.1292	15.2328	0	1
736	74	1	6	1	6	1	6	0	0	1	1	0	0	0	0	0	20.5	7	20	7	10	10.3333	10.8333	0.25	0	1.6	64.5	25.1953	0	0	83.5	0	36	1	WEDNESDAY	2	503.98	17.9	83.55	7.82	11.39	4.6	27.2	14.2069	66.3122	20.3401	8.21461	0	1
737	21	0	0	0	0	0	0	0	0	0	0	0	1	5	1	240	24.5	8	2.5	10.5	5	7.41667	7.91667	2.25	1	1.58	64	25.6369	1	0	93	1	40	1	WEDNESDAY	2	1107.22	84.12	122.28	9.3	27.83	7.8	201.94	30.3896	44.1755	22.6215	6.3402	0	1
738	52	0	0	1	14	0	0	1	0	0	1	0	0	0	0	0	23.5	7	23.5	8.5	20	7.16667	8.66667	0.75	0	1.65	56	20.5693	0	0	72	0	33.5	0	WEDNESDAY	2	734.88	60.63	90.67	12.03	16.15	4.6	154.54	33.0013	49.3523	19.7787	5.63357	0	0
739	40	0	0	0	0	0	0	0	0	0	0	0	1	12	0	0	1	7	1.5	9	20	5.66667	7.16667	1.25	1	1.61	78	30.0914	1	1	92	1	34	0	WEDNESDAY	2	1330.19	45.08	161.44	8.7	57.13	24.23	182.98	13.556	48.5464	38.6539	16.3939	0	0
740	57	0	0	0	0	0	0	0	1	1	1	1	0	0	1	300	21	8	24	8	10	10.8333	7.83333	1.5	1	1.66	52	18.8707	0	0	70	0	34	0	WEDNESDAY	2	1672.29	80.97	231	17.85	50.47	17.48	191.37	19.3675	55.2536	27.1622	9.40746	0	0
741	68	0	0	0	0	0	0	0	0	0	0	0	1	1	1	180	23.5	5.5	20	5.5	5	5.91667	9.41667	1.75	1	1.6	62	24.2187	0	0	68	0	34	0	WEDNESDAY	2	979.63	51.09	103.19	9.77	38.63	12.38	124.33	20.8609	42.1343	35.4899	11.3737	0	1
742	45	0	0	0	0	0	0	0	0	0	0	0	0	0	0	0	23	9	23	9	15	9.75	9.75	0	0	1.56	61.4	25.2301	1	0	75	0	34	0	SUNDAY	1	1109.13	67.21	140.08	13.03	30.94	11.09	122	24.2388	50.5189	25.1062	8.99895	0	0
743	69	1	8	0	0	0	0	0	0	0	0	0	0	0	1	200	23	6	23	6	30	6.5	6.5	0	0	1.45	62	29.4887	1	1	95	1	39.5	1	SUNDAY	1	938.52	43.21	139.2	12.52	23.37	8.33	77.42	18.4162	59.3275	22.4108	7.98811	0	0
744	69	1	37	0	0	1	37	0	0	0	0	0	0	0	1	180	22	5	23	6	5	6.91667	6.91667	1	0	1.65	78	28.6501	1	1	94	0	36	0	SUNDAY	1	1366.98	38.32	167.96	9.75	61.12	16.62	156.84	11.213	49.1478	40.2405	10.9424	0	0
745	55	0	0	1	6	0	0	0	0	0	1	1	0	0	0	0	24	6.5	1	6.5	30	6	5	0.5	0	1.6	77	30.0781	1	1	89	1	34.5	0	SUNDAY	1	1029.43	78.75	92.45	12.03	36.52	10.48	219.78	30.5995	35.9228	31.9283	9.16235	0	1
746	44	0	0	1	1	0	0	0	0	0	0	0	0	0	0	0	24	7.5	23.5	10	10	7.33333	10.3333	1	0	1.72	89	30.0838	1	1	115	1	41.5	1	SUNDAY	1	1300.6	64.4	183.54	16.29	33.82	12.44	146.33	19.8062	56.4478	23.403	8.60833	0	0
747	69	1	3	1	0.5	0	0	0	0	0	0	0	0	0	1	180	22	6	22	6	5	7.91667	7.91667	0	0	1.7	77	26.6436	0	0	99	0	41	1	SUNDAY	1	1965.6	104.09	196.19	19.56	82.61	32.96	281.68	21.1823	39.9247	37.8251	15.0916	0	1
748	63	1	14	1	14	1	14	1	0	0	0	0	0	0	0	0	23	6	24	6	30	6.5	5.5	0.5	0	1.68	105	37.2024	1	1	122	1	44	1	SUNDAY	1	998.47	42.26	174.58	18.22	15.93	3.82	47.4	16.9299	69.939	14.359	3.44327	0	1
749	38	0	0	0	0	0	0	0	0	0	0	0	1	1.5	0	0	24	7.5	1	8	30	7	6.5	0.75	0	1.7	72	24.9135	0	0	35.5	0	85	1	SUNDAY	1	1376.71	125.66	134.78	11.7	34.96	10.08	332.78	36.5102	39.16	22.8545	6.58962	1	1
750	30	1	2	1	2	1	2	0	0	0	0	0	0	0	0	0	24	5.6	24	5.6	5	5.51667	5.51667	0	0	1.69	63	22.0581	0	0	79	0	31	0	SUNDAY	1	1743.69	72.36	208.15	10.67	69.18	17.01	304.35	16.5993	47.7493	35.707	8.77966	0	0
751	24	0	0	0	0	0	0	0	0	0	0	0	0	0	0	0	23.5	8.5	23.5	8.5	5	8.91667	8.91667	0	0	1.58	82	32.8473	1	1	109	1	37.5	1	SUNDAY	1	1233.48	51.67	166.98	15.1	40.32	14.77	126.17	16.7558	54.1492	29.4192	10.7768	0	0
752	58	1	9	0	0	0	0	0	0	0	1	0	0	0	0	0	21.5	5	21.5	5	5	7.41667	7.41667	0	0	1.87	52	14.8703	0	0	70.5	0	33	0	SUNDAY	1	903.87	47.89	105.15	8.05	31.72	10.45	101.15	21.1933	46.5332	31.5842	10.4053	0	0
753	63	1	0.5	0	0	0	0	0	0	0	1	0	0	0	0	0	20	6	20	6	120	8	8	0	0	1.52	48.5	20.992	0	0	68	0	30	0	SUNDAY	1	1356.77	32.67	230.8	18.15	37.67	10.54	294.63	9.6317	68.044	24.988	6.99161	1	1
754	73	1	10	0	0	1	10	0	0	0	1	0	0	0	1	430	23	7	23	7	10	7.83333	7.83333	0	0	1.5	58	25.7778	0	0	87	0	33.5	0	WEDNESDAY	2	1201.7	92.94	136.56	8.84	30.5	11.2	258.86	30.9362	45.4556	22.8426	8.38812	0	0
755	77	0	0	0	0	0	0	0	1	0	0	0	0	0	0	0	22	7	22	7	5	8.91667	8.91667	0	0	1.7	98	33.91	1	1	103	1	37	0	SUNDAY	1	1093.73	33.75	182.86	11.04	25.3	7.66	39.8	12.3431	66.8757	20.8187	6.3032	0	1
756	45	0	0	0	0	0	0	0	0	0	0	0	1	0.25	1	180	22	6.5	23	7	5	8.41667	7.91667	0.75	0	1.62	82	31.2452	1	1	38	0	99	1	SUNDAY	1	976.07	73.79	117.29	9.78	21.24	7.04	147.9	30.2396	48.0662	19.5847	6.49134	0	0
757	66	1	20	1	18	0	0	1	1	0	0	0	0	0	1	141	22	7	22	7	10	8.83333	8.83333	0	0	1.75	125	40.8163	1	1	130	1	48	1	MONDAY	2	1707.83	100.44	274.95	22.69	26.56	7.07	160.14	23.5246	64.3975	13.9967	3.72578	0	0
758	80	1	5	0	0	0	0	0	0	0	0	0	1	2.5	1	120	23	7.5	23	6	20	8.16667	6.66667	0.75	0	1.7	95.7	33.1142	1	1	195	1	41	1	MONDAY	2	1416.55	82	100.42	3.76	75.38	24.25	279.82	23.1548	28.3562	47.8924	15.4072	0	1
759	52	1	2	1	2	1	2	0	0	0	0	0	1	21	0	0	23.5	6	23.5	10	10	6.33333	10.3333	2	1	1.7	100.8	34.8789	1	1	113	1	44	1	TUESDAY	2	1492.08	84.44	101.15	13.34	87.07	20.17	170.86	22.6369	27.1165	52.5193	12.1662	0	1
760	52	1	15	0	0	0	0	0	0	0	0	0	0	0	0	0	2	5	2	6	45	2.25	3.25	0.5	0	1.59	62.6	24.7617	0	0	84	0	33.5	0	TUESDAY	2	945.58	38.67	112.88	7.01	37.32	14.62	133.46	16.3582	47.7506	35.5211	13.9153	0	0
761	85	1	20	0	0	0	0	0	0	0	0	0	0	0	0	0	23	5.5	23	6	20	6.16667	6.66667	0.25	0	1.52	60.5	26.1859	0	0	75	0	35	0	SUNDAY	1	2145.25	130.29	275.89	11.84	55.52	23.49	334.56	24.2937	51.442	23.2924	9.8548	0	0
762	42	0	0	0	0	0	0	0	0	0	0	0	0	0	1	120	23	8.5	23.5	8.5	5	9.41667	8.91667	0.25	0	1.65	80.3	29.4949	1	0	90	1	37	1	SUNDAY	1	838.33	32.76	150.43	8.43	13.73	4.9	50.64	15.6311	71.776	14.74	5.26046	0	1
763	35	0	0	0	0	0	0	0	0	0	0	0	0	0	0	0	24	8	24	8.5	30	7.5	8	0.25	0	1.75	100	32.6531	1	1	105	1	49	1	MONDAY	2	3770.21	92.19	447.13	10.7	175.78	58.12	386.52	9.78089	47.4382	41.9611	13.874	1	0
764	50	1	8	0	0	0	0	0	0	0	1	0	0	0	0	0	22.5	7	22.5	7	20	8.16667	8.16667	0	0	1.65	89.2	32.764	1	1	103	1	38	1	MONDAY	2	2219.5	65.27	309.86	12.88	82.7	19.51	241.51	11.763	55.8432	33.5346	7.91124	0	0
765	50	1	5	0	0	1	8	0	0	0	0	0	0	0	1	250	24	7	24	7	5	6.91667	6.91667	0	0	1.65	99.2	36.4371	1	1	101	1	40	1	TUESDAY	2	1019.03	22.86	180.51	9.89	23.58	6.53	148.76	8.97324	70.8556	20.8257	5.76725	1	1
766	60	1	5	0	0	0	0	0	0	0	0	0	0	0	1	180	22	6	22	6	5	7.91667	7.91667	0	0	1.7	101.7	35.1903	1	1	112	1	40	1	TUESDAY	2	923.04	58.82	95.85	5.39	32.12	12.31	181.71	25.4897	41.5367	31.3183	12.0027	0	1
767	41	0	0	1	1	0	0	0	1	0	0	0	1	2	1	180	23	7.5	23	8	30	8	8.5	0.25	0	1.63	82	30.863	1	1	106.5	1	38	1	WEDNESDAY	2	1411.75	60.97	213.07	19.09	35.38	14.02	103.2	17.275	60.3705	22.555	8.93784	0	0
768	47	0	0	0	0	0	0	0	0	0	0	0	1	6	1	240	24	6.3	24	8	5	6.21667	7.91667	0.85	0	1.62	65	24.7676	0	0	85.5	0	39.5	1	SUNDAY	1	1685.71	71.41	244.54	7.16	45.85	10.59	139.39	16.9448	58.0266	24.4793	5.654	0	0
769	26	1	3	1	3	0	0	0	0	0	0	0	1	4	1	120	24	8.5	24	8.5	5	8.41667	8.41667	0	0	1.72	149	50.3651	1	1	146	1	45	1	SUNDAY	1	1496.92	52.29	173.07	5.95	67.14	17.89	163.13	13.9727	46.247	40.3669	10.7561	0	0
770	72	1	2	1	2	1	2	0	0	0	0	0	0	0	0	0	22	7	22	7	5	8.91667	8.91667	0	0	1.72	75	25.3515	0	0	95.8	0	41.5	1	WEDNESDAY	2	1624.68	78.02	213.69	18.42	51.75	22.43	185.81	19.2087	52.611	28.6672	12.4252	0	0
771	69	1	4	0	0	0	0	0	0	0	0	0	1	3	0	0	23	7.5	23	7	5	8.41667	7.91667	0.25	0	1.75	96	31.3469	1	1	118	1	42.5	1	WEDNESDAY	2	1610.28	100.13	168.73	15.24	56.28	22.2	229.71	24.8727	41.9132	31.4554	12.4078	0	1
772	53	0	0	0	0	1	1	0	0	0	1	0	0	0	0	0	22	8.5	22	8.5	5	10.4167	10.4167	0	0	1.65	62	22.7732	0	0	87	0	33.5	0	WEDNESDAY	2	2029.36	86.97	193.76	6.31	100.54	31.54	332.34	17.1424	38.1914	44.5884	13.9877	0	1
773	48	0	0	0	0	0	0	0	0	0	0	1	1	12	0	0	22	4	22	7	5	5.91667	8.91667	1.5	1	1.68	82	29.0533	1	0	95.8	0	39.5	1	SUNDAY	1	1118.71	83.46	112.72	11.79	37.17	15.32	191.79	29.8415	40.3036	29.9032	12.3249	0	1
774	67	1	10	0	0	0	0	0	0	0	1	0	0	0	0	0	22	6	22	6	30	7.5	7.5	0	0	1.65	82	30.1194	1	1	104.5	1	36	1	TUESDAY	2	1780.86	107.91	253.13	16.5	36.37	11.15	293.64	24.2377	56.8557	18.3804	5.63492	0	0
775	65	1	15	0	0	0	0	0	0	0	0	0	0	0	0	0	21	6	21	6	60	8	8	0	0	1.71	92	31.4627	1	1	114	1	44	1	TUESDAY	2	1679.52	112.38	212.74	11.67	39	11.86	293.15	26.7648	50.6669	20.8988	6.35539	0	0
776	67	1	19	1	19	0	0	1	0	0	0	0	1	0.142857	1	300	24	6.5	24	6.5	5	6.41667	6.41667	0	0	1.72	88.5	29.9148	1	1	108	1	42	1	SUNDAY	1	1289.13	53.52	168.23	22.4	45.02	13.78	114.48	16.6065	52.1995	31.4305	9.62044	0	0
777	76	1	10	0	0	0	0	0	0	0	0	0	0	0	1	180	21.5	8.5	22	9	5	10.9167	10.9167	0.5	0	1.75	70	22.8571	0	0	92.4	0	39.5	1	THURSDAY	2	1371.01	69.35	138.39	12.6	59.77	27.59	207.16	20.2333	40.3761	39.236	18.1115	0	1
778	53	1	7	0	0	1	7	0	0	0	0	0	1	12	0	0	23	5.5	23	6	30	6	6.5	0.25	0	1.75	79	25.7959	1	0	92	0	38	0	THURSDAY	2	1345.91	60.49	177.84	18.2	44.79	15.87	138.77	17.9774	52.8535	29.9507	10.6122	0	0
779	54	1	5	0	1	1	10	0	0	0	1	0	0	0	1	50	22	4.5	24	9	120	4.5	7	3.25	1	1.59	84	33.2265	1	1	107	1	38	1	MONDAY	2	1460.78	130.38	138.23	5.34	41.18	6.11	261.73	35.7015	37.851	25.3714	3.76443	1	1
780	60	1	3	0	0	0	0	0	0	0	1	0	0	0	1	100	22.5	6	23	7.5	60	6.5	7.5	1	0	1.58	66.2	26.5182	1	0	90	1	41	1	MONDAY	2	1319.17	55.78	167.76	6.82	47.12	19.71	181.28	16.9137	50.8683	32.1475	13.4471	0	0
781	41	1	25	0	0	1	1	0	0	0	0	0	0	0	0	0	20	6	20	6	5	9.91667	9.91667	0	0	1.67	110	39.4421	1	1	107	1	42	1	MONDAY	2	1721.32	104.46	180.06	22.54	62.62	18.52	288.76	24.2744	41.8423	32.7412	9.68327	0	1
782	67	1	1	0	0	1	5	0	1	1	1	1	1	1	0	0	24	6	1	6	120	4	3	0.5	0	1.46	52	24.3948	0	0	84	0	40	1	MONDAY	2	1468.04	53.51	206.86	20.16	47.59	9.04	1032.52	14.58	56.3636	29.1756	5.54208	0	0
783	37	0	0	0	0	1	3	0	0	0	0	0	0	0	1	80	23.5	7	24	8	4	7.43333	7.93333	0.75	0	1.74	108	35.6718	1	1	120	1	43	1	MONDAY	2	1531.36	148.67	154.07	14.79	34.39	14.45	376.62	38.8335	40.244	20.2114	8.49245	1	1
784	37	0	0	1	3	0	0	0	0	0	0	0	0	0	0	0	22	8	24	10	20	9.66667	9.66667	2	1	1.6	50	19.5312	0	0	79	0	33	0	MONDAY	2	1912.2	66.09	377.83	10.72	12.98	3.55	89.09	13.8249	79.0357	6.10919	1.67085	0	1
785	46	1	5	0	0	0	0	0	0	0	0	0	1	3	0	0	20.5	5.5	20.5	7	5	8.91667	10.4167	0.75	0	1.56	68	27.9421	1	0	79	0	35	0	MONDAY	2	2398.56	174.56	246.52	15.96	77.5	38.46	503.82	29.1108	41.1113	29.0799	14.4312	0	1
786	61	0	0	1	5	1	2	0	0	1	1	0	0	0	1	300	1	6.5	1	6.5	20	5.16667	5.16667	0	0	1.56	64.6	26.545	0	0	81	0	35	0	MONDAY	2	1160.28	86.89	120.58	17.8	38.58	16.76	189.34	29.9548	41.5693	29.9255	13.0003	0	1
787	59	1	10	0	0	1	4	0	1	1	1	0	0	0	0	0	3	6	3	8	60	2	4	1	0	1.58	89	35.6513	1	1	103	1	40	1	MONDAY	2	1365.64	55.71	180.43	10.02	44.89	12.29	843.75	16.3176	52.8485	29.5839	8.0995	0	0
788	46	0		1	1	0	0	0	0	0	0	0	0	0	0	0	19	5	20.5	9	5	9.91667	12.4167	2.71	1	1.7	64	22.1453	0	0	79	0	36	0	MONDAY	2	1850.5	104.98	248.56	16.74	48.45	22.08	318.36	22.6922	53.7282	23.5639	10.7387	0	0
789	64	1	20	0	0	1	5	0	0	1	1	0	0	0	0	0	3	10	3	10	200	3.66667	3.66667	0	0	1.57	90	36.5126	1	1	98	1	39	1	TUESDAY	2	1349.58	110.65	124.16	19.52	43.92	11.29	277.04	32.7954	36.7996	29.2891	7.52901	0	1
790	64	1	8			1	10	0	0	0	1	0	0	0	0	0	23.5	6.5	0.5	6.5	10	6.83333	5.83333	0.5	0	1.59	85.3	33.7408	1	1	95	1	39	1	WEDNESDAY	2	2110.03	133.56	258.92	23.01	58.61	22.3	341.58	25.3191	49.0837	24.9992	9.51171	0	0
791	45	1	5	0	0	0	0	0	0	0	1	0	1	2	0	0	22	6.5	22	6.5	10	8.33333	8.33333	0	0	1.59	58	22.9421	0	0	79	0	35	0	TUESDAY	2	1787.62	114.98	202.3	20.58	54.55	17.73	248.6	25.7281	45.2669	27.4639	8.92639	0	0
792	53	1	5	0	0	0	0	0	0	1	1	0	1	2	1	120	23.5	7	0.5	8.5	60	6.5	7	1.25	1	1.55	62.1	25.8481	1	0	85	0	34	0	TUESDAY	2	1752.33	74.96	216.69	16.4	65.75	21.23	154.17	17.1109	49.4633	33.7693	10.9038	0	0
[truncated: 75 more columns]

## Sheet: Legend
Health factors
SAH	Systemic Arterial Hypertension				1	YES
					2	NO
TimeSAH	: time of diagnosis of the SAH (years)
DM2	type 2 diabetes mellitus				1	YES
					2	NO
TimeDM2	: time of diagnosis of the DM2 (years)
Dyslipidemia					1	YES
					2	NO
TimeDys	: time of diagnosis of the dyslipidemia				1	YES
					2	NO
Insulineuse		0	NO
		1	YES
Antidepressanteuse		0	NO
		1	YES
Sleepingpilluse		0	NO
		1	YES
Menopausestatus		0	NO
		1	YES
Health behaviours
Smokingstatus		0	NO
		1	YES
Alcoholintake		0	NO
		1	YES
PhysicalActivity		0	NO
		1	YES
Sleep pattern and Social jetlag
Socialjetlag		0	Abscence of social jetlag (<=1h)
		1	Presence of social jetlag (>1h)
Anthropometric
Overweight		0	No	BMI<25 kg/m2
		1	Yes	BMI>=25 kg/m2
Obese		0	No	BMI<30 kg/m2
		1	Yes	BMI>=30 kg/m2
Abdominalobese		0	No	Waist circumference≥102cm for men and ≥88cm for women were considered abdominal obesity
		1	Yes
HighNeck		0	No	Neck circumference ≥39cm for men and ≥35cm for women were considered high
		1	Yes
24-hour food recall
R24hWEWEE	1	Sunday
	2	Weekday
INADEQUATE FOOD CONSUMPTION - NUTRIENTS
PTNINAD	: inadequate protein consumption <10 or >35% of energy intake)
	0	NO
	1	YES
CHOINAD	: inadequate carboydrate consumption (<45 or >65% of energy intake)
	0	NO
	1	YES
FATINAD	: inadequate fat consumption (>30% of energy intake
	0	NO
	1	YES
SATFATINAD	: inadequate saturated fat consumption (>10% of energy intake)
	0	NO
	1	YES
FIBERINAD	: inadequate fiber consumption (<14g/1000 calories/day)
	0	NO
	1	YES
CHOLEINAD	: inadequate cholesterol consumption (>300 mg/day)
	0	NO
	1	YES
INADEQUATE FOOD CONSUMPTION - FOOD GROUPS
CEREALSINAD	: inadequate cereals consumption (<5 or >9 servings/day)
	0	NO
	1	YES
VEGETABLESINAD	: inadequate vegetables consumption (<4 servings/day)
	0	NO
	1	YES
FRUITSINAD	: inadequate fruits consumption (<3 servings/day)
	0	NO
	1	YES
BEANSINAD	: inadequate beans consumption (<1 servings/day)
	0	NO
	1	YES
MILKINAD	:inadequate milk and dairy consumption (<3 servings/day)
	0	NO
	1	YES
OILSINAD	: inadequate oils and fats consumption (>2 servings/day)
	0	NO
	1	YES
SWEETSINAD	: inadequate sweets consumption (>1 servings/day)
	0	NO
	1	YES
